# Supplementary material for: Methyl 5′-(2-hy­droxy­phen­yl)-4′,5′,6′,7′-tetra­hydro­spiro­[2H-1-benzopyran-2,7′-1,2,4-triazolo[1,5-a]pyrimidine]-3-carboxyl­ate
Source: Acta Crystallogr Sect E Struct Rep Online. 2010 Dec 11;67(Pt 1):o92. doi: 10.1107/S160053681005052X (PMC3050238; doi:10.1107/S160053681005052X)
Supplement: Supplementary file 1 [file e-67-00o92-sup1.cif]

##############################################################################
###                                                                        ###
###        Electronic paper (Acta Crystallographica Section E)             ###
###                                                                        ###
##############################################################################
#                                                                            #
# This CIF contains the data in a paper accepted for publication in Acta     #
# Crystallographica Section E. It conforms to the requirements of Notes      #
# for Authors for Section E, and has been peer reviewed under the auspices   #
# of the IUCr Commission on Journals.                                        #
#                                                                            #
# Full details of the Crystallographic Information File format               #
# are given in the paper "The Crystallographic Information File (CIF):       #
# a New Standard Archive File for Crystallography" by S. R. Hall, F. H.      #
# Allen and I. D. Brown [Acta Cryst. (1991), A47, 655-685].                  #
#                                                                            #
# The current version of the core CIF dictionary is obtainable from          #
# ftp://ftp.iucr.org/pub/cif_core.dic. The current version number is 2.4.    #
#                                                                            #
# Software is freely available for graphical display of the structure(s) in  #
# this CIF.  For information consult the CIF home page http://www.iucr.org/  #
# cif/home.html                                                              #
#                                                                            #
# This file may be used for bona fide research purposes within the           #
# scientific community so long as proper attribution is given to the journal # 
# article from which it was obtained.                                        #
#                                                                            #
##############################################################################
                                             
data_global
_audit_creation_method     SHELXL-97
_journal_date_recd_electronic     2010-10-29
_journal_date_accepted     2010-12-02
_journal_name_full     'Acta Crystallographica, Section E'
_journal_year     2011
_journal_volume     67
_journal_issue      1
_journal_page_first     o92
_journal_page_last     o92
_journal_paper_category     QO
_journal_coeditor_code     NK2069
_publ_contact_author_name     'Dr. Viktor Kettmann'
_publ_contact_author_address
;
      Faculty of Pharmacy
      Comenius University
      Odbojarov 10
      SK-83232 Bratislava
      Slovakia
;
_publ_contact_author_email     kettmann@fpharm.uniba.sk
_publ_contact_author_fax     '0042125262065'
_publ_contact_author_phone     '00421250117254'
_publ_section_title
;\
Methyl
5'-(2-hydroxyphenyl)-4',5',6',7'-tetrahydrospiro[2<i>H</i>-1-benzopyran-2,7'-\
1,2,4-triazolo[1,5-<i>a</i>]pyrimidine]-3-carboxylate
;
loop_
    _publ_author_name
    _publ_author_footnote
    _publ_author_address
    'Kettmann, Viktor' .
;      Faculty of Pharmacy
       Comenius University
       Odbojarov 10
       SK-83232 Bratislava
       Slovakia
;
    'Sv\<etl\'ik, Jan' .
;      Faculty of Pharmacy
       Comenius University
       Odbojarov 10
       SK-83232 Bratislava
       Slovakia
;
data_I
_chemical_name_systematic
;
Methyl
5'-(2-hydroxyphenyl)-4',5',6',7'-tetrahydrospiro[2<i>H</i>-1-benzopyran-2,7'-
1,2,4-triazolo[1,5-<i>a</i>]pyrimidine]-3-carboxylate
;
_chemical_name_common     ?
_chemical_formula_moiety     'C21 H18 N4 O4'
_chemical_formula_sum     'C21 H18 N4 O4'
_chemical_formula_structural     ?
_chemical_formula_analytical     ?
_chemical_formula_iupac     'C21 H18 N4 O4'
_chemical_formula_weight     390.39
_chemical_melting_point     511
_symmetry_cell_setting     monoclinic
_symmetry_space_group_name_H-M     'P 21/c'
_symmetry_space_group_name_Hall     '-P 2ybc'
loop_
    _symmetry_equiv_pos_as_xyz
    'x, y, z'
    '-x, y+1/2, -z+1/2'
    '-x, -y, -z'
    'x, -y-1/2, z-1/2'
_cell_length_a     19.337(6)
_cell_length_b     14.824(5)
_cell_length_c     13.932(5)
_cell_angle_alpha     90.00
_cell_angle_beta     97.940(10)
_cell_angle_gamma     90.00
_cell_volume     3955(2)
_cell_formula_units_Z     8
_cell_measurement_reflns_used     20
_cell_measurement_theta_min     7
_cell_measurement_theta_max     18
_cell_measurement_temperature     296(2)
_exptl_crystal_description     'prism'
_exptl_crystal_colour     'colourless'
_exptl_crystal_size_max     0.30
_exptl_crystal_size_mid     0.25
_exptl_crystal_size_min     0.20
_exptl_crystal_density_diffrn     1.311
_exptl_crystal_density_meas     ?
_exptl_crystal_density_method     'not measured'
_exptl_crystal_F_000     1632
_exptl_absorpt_coefficient_mu     0.093
_exptl_absorpt_correction_type     none
_exptl_absorpt_correction_T_min     ?
_exptl_absorpt_correction_T_max     ?
_diffrn_ambient_temperature     296(2)
_diffrn_radiation_type     MoK\a
_diffrn_radiation_wavelength     0.71073
_diffrn_radiation_source     'fine-focus sealed tube'
_diffrn_radiation_monochromator     graphite
_diffrn_measurement_device_type     'Siemens P4'
_diffrn_measurement_method     \w/2\q
_diffrn_detector_area_resol_mean     ?
_diffrn_reflns_number     12311
_diffrn_reflns_av_R_equivalents     0.0495
_diffrn_reflns_av_sigmaI/netI     0.0548
_diffrn_reflns_theta_min     1.06
_diffrn_reflns_theta_max     28.75
_diffrn_reflns_theta_full     28.75
_diffrn_measured_fraction_theta_max     0.997
_diffrn_measured_fraction_theta_full     0.997
_diffrn_reflns_limit_h_min     -26
_diffrn_reflns_limit_h_max     26
_diffrn_reflns_limit_k_min     -20
_diffrn_reflns_limit_k_max     1
_diffrn_reflns_limit_l_min     -1
_diffrn_reflns_limit_l_max     18
_diffrn_standards_number     3
_diffrn_standards_interval_count     97
_diffrn_standards_interval_time     ?
_diffrn_standards_decay_%     0
_refine_special_details
;
Refinement of <i>F</i>^2^ against ALL reflections. The weighted <i>R</i>-factor
<i>wR</i> and goodness of fit <i>S</i> are based on <i>F</i>^2^, conventional
<i>R</i>-factors <i>R</i> are based on <i>F</i>, with <i>F</i> set to zero for
negative <i>F</i>^2^. The threshold expression of <i>F</i>^2^ >
\s(<i>F</i>^2^) is used only for calculating <i>R</i>-factors(gt) <i>etc</i>.
and is not relevant to the choice of reflections for refinement.
<i>R</i>-factors based on <i>F</i>^2^ are statistically about twice as large
as those based on <i>F</i>, and <i>R</i>- factors based on ALL data will be
even larger.
;
_reflns_number_total     10237
_reflns_number_gt     5854
_reflns_threshold_expression     I>2\s(I)
_refine_ls_structure_factor_coef     Fsqd
_refine_ls_matrix_type     full
_refine_ls_R_factor_all     0.1113
_refine_ls_R_factor_gt     0.0530
_refine_ls_wR_factor_gt     0.1112
_refine_ls_wR_factor_ref     0.1342
_refine_ls_goodness_of_fit_ref     1.006
_refine_ls_restrained_S_all     1.004
_refine_ls_number_reflns     10237
_refine_ls_number_parameters     645
_refine_ls_number_restraints     90
_refine_ls_hydrogen_treatment     constr
_refine_ls_weighting_scheme     calc
_refine_ls_weighting_details
         'calc w=1/[\s^2^(Fo^2^)+(0.0583P)^2^+0.3383P] where P=(Fo^2^+2Fc^2^)/3'
_atom_sites_solution_hydrogens     geom
_atom_sites_solution_primary     direct
_atom_sites_solution_secondary     difmap
_refine_ls_shift/su_max     0.001
_refine_ls_shift/su_mean     0.000
_refine_diff_density_max     0.163
_refine_diff_density_min     -0.196
_refine_ls_extinction_method     none
_refine_ls_extinction_coef     ?
loop_
    _atom_type_symbol
    _atom_type_description
    _atom_type_scat_dispersion_real
    _atom_type_scat_dispersion_imag
    _atom_type_scat_source
    C C 0.0033 0.0016
; International Tables for Crystallography (1992).
Vol. C, Tables 4.2.6.8 and 6.1.1.4
;
    H H 0.0000 0.0000
; International Tables for Crystallography (1992).
Vol. C, Tables 4.2.6.8 and 6.1.1.4
;
    N N 0.0061 0.0033
; International Tables for Crystallography (1992).
Vol. C, Tables 4.2.6.8 and 6.1.1.4
;
    O O 0.0106 0.0060
; International Tables for Crystallography (1992).
Vol. C, Tables 4.2.6.8 and 6.1.1.4
;
_computing_data_collection     'XSCANS (Siemens, 1994)'
_computing_cell_refinement     'XSCANS (Siemens, 1994)'
_computing_data_reduction     'XSCANS (Siemens, 1994)'
_computing_structure_solution     'SHELXS97 (Sheldrick, 2008)'
_computing_structure_refinement     'SHELXL97 (Sheldrick, 2008)'
_computing_molecular_graphics     'PLATON (Spek, 2009)'
_computing_publication_material     'SHELXL97 (Sheldrick, 2008)'
loop_
    _atom_site_type_symbol
    _atom_site_label
    _atom_site_fract_x
    _atom_site_fract_y
    _atom_site_fract_z
    _atom_site_U_iso_or_equiv
    _atom_site_adp_type
    _atom_site_calc_flag
    _atom_site_refinement_flags
    _atom_site_occupancy
    _atom_site_disorder_assembly
    _atom_site_disorder_group
    N N1 0.89134(6) 0.49569(8) 0.23684(9) 0.0380(3) Uani d . 1 . .
    N N2 0.87417(6) 0.41939(8) 0.28645(9) 0.0413(3) Uani d . 1 . .
    C C1 0.81119(8) 0.43874(10) 0.30354(11) 0.0423(4) Uani d . 1 . .
    H H1 0.7857 0.3993 0.3369 0.051 Uiso calc R 1 . .
    N N3 0.78455(6) 0.52028(8) 0.26983(10) 0.0413(3) Uani d . 1 . .
    C C2 0.83683(7) 0.55417(10) 0.22834(10) 0.0362(3) Uani d . 1 . .
    N N4 0.84032(6) 0.63458(8) 0.18381(10) 0.0430(3) Uani d . 1 . .
    H H4 0.8037 0.6669 0.1671 0.052 Uiso calc R 1 . .
    C C3 0.90931(8) 0.66378(10) 0.16555(11) 0.0394(3) Uani d . 1 . .
    H H3 0.9373 0.6789 0.2275 0.047 Uiso calc R 1 . .
    C C4 0.94364(8) 0.58371(10) 0.12003(11) 0.0403(3) Uani d . 1 . .
    H H4A 0.9154 0.5672 0.0596 0.048 Uiso calc R 1 . .
    H H4B 0.9892 0.6018 0.1054 0.048 Uiso calc R 1 . .
    C C5 0.95183(8) 0.50135(10) 0.18751(11) 0.0402(3) Uani d . 1 . .
    O O1 1.00884(5) 0.51615(8) 0.26455(8) 0.0508(3) Uani d D 1 . .
    C C6 1.07550(9) 0.49704(15) 0.24576(13) 0.0616(5) Uani d D 1 . .
    C C7 1.12993(10) 0.5448(2) 0.29503(16) 0.0905(8) Uani d D 1 . .
    H H7 1.1217 0.5906 0.3378 0.109 Uiso calc R 1 . .
    C C8 1.19812(12) 0.5235(3) 0.27976(19) 0.1107(10) Uani d D 1 . .
    H H8 1.2356 0.5557 0.3121 0.133 Uiso calc R 1 . .
    C C9 1.20987(12) 0.4559(3) 0.2179(2) 0.1105(10) Uani d D 1 . .
    H H9 1.2555 0.4421 0.2091 0.133 Uiso calc R 1 . .
    C C10 1.15617(11) 0.4082(2) 0.16873(17) 0.0901(8) Uani d D 1 . .
    H H10 1.1654 0.3626 0.1265 0.108 Uiso calc R 1 . .
    C C11 1.08687(10) 0.42749(15) 0.18141(14) 0.0654(5) Uani d D 1 . .
    C C12 1.02669(10) 0.38182(13) 0.13138(13) 0.0586(5) Uani d D 1 . .
    H H12 1.0326 0.3292 0.0971 0.070 Uiso calc R 1 . .
    C C13 0.96249(9) 0.41406(11) 0.13359(12) 0.0492(4) Uani d D 1 . .
    C C14 0.89967(11) 0.37507(14) 0.07541(14) 0.0644(5) Uani d D 1 . .
    O O2 0.84434(8) 0.41265(11) 0.05622(11) 0.0803(4) Uani d D 1 . .
    O O3 0.91120(9) 0.28860(11) 0.04917(13) 0.0974(5) Uani d D 1 . .
    C C15 0.85174(15) 0.2483(2) -0.0140(2) 0.1287(12) Uani d D 1 . .
    H H15A 0.8114 0.2478 0.0193 0.193 Uiso calc R 1 . .
    H H15B 0.8632 0.1876 -0.0300 0.193 Uiso calc R 1 . .
    H H15C 0.8419 0.2832 -0.0723 0.193 Uiso calc R 1 . .
    C C16 0.90575(8) 0.74627(10) 0.09945(11) 0.0411(4) Uani d . 1 . .
    C C17 0.96473(9) 0.80048(10) 0.10207(12) 0.0447(4) Uani d . 1 . .
    C C18 0.96418(10) 0.87454(12) 0.04036(13) 0.0570(5) Uani d . 1 . .
    H H18 1.0034 0.9113 0.0431 0.068 Uiso calc R 1 . .
    C C19 0.90558(11) 0.89336(13) -0.02473(14) 0.0644(5) Uani d . 1 . .
    H H19 0.9059 0.9420 -0.0668 0.077 Uiso calc R 1 . .
    C C20 0.84611(10) 0.84041(13) -0.02812(14) 0.0625(5) Uani d . 1 . .
    H H20 0.8065 0.8536 -0.0716 0.075 Uiso calc R 1 . .
    C C21 0.84671(9) 0.76719(12) 0.03459(13) 0.0533(4) Uani d . 1 . .
    H H21 0.8069 0.7317 0.0331 0.064 Uiso calc R 1 . .
    O O4 1.02225(6) 0.77752(8) 0.16686(9) 0.0573(3) Uani d . 1 . .
    H H4C 1.0519 0.8172 0.1678 0.086 Uiso calc R 1 . .
    N N5 0.60625(7) 0.76363(8) 0.24160(10) 0.0455(3) Uani d . 1 A .
    N N6 0.61876(7) 0.83878(9) 0.18647(11) 0.0535(4) Uani d . 1 . .
    C C22 0.67762(9) 0.81715(12) 0.15613(14) 0.0556(5) Uani d . 1 . .
    H H22 0.6994 0.8551 0.1164 0.067 Uiso calc R 1 . .
    N N7 0.70520(7) 0.73559(9) 0.18622(12) 0.0558(4) Uani d . 1 . .
    C C23 0.65830(8) 0.70369(11) 0.23847(13) 0.0465(4) Uani d . 1 . .
    N N8 0.65829(7) 0.62390(9) 0.28501(11) 0.0540(4) Uani d . 1 . .
    H H8A 0.6955 0.5916 0.2964 0.065 Uiso calc R 1 . .
    C C24 0.59260(8) 0.59469(10) 0.31523(12) 0.0430(4) Uani d . 1 . .
    H H24 0.5601 0.5791 0.2573 0.052 Uiso calc R 1 . .
    C C25 0.56262(9) 0.67436(10) 0.36544(13) 0.0490(4) Uani d . 1 A .
    H H25A 0.5947 0.6914 0.4223 0.059 Uiso calc R 1 . .
    H H25B 0.5188 0.6569 0.3865 0.059 Uiso calc R 1 . .
    C C26 0.55051(10) 0.75491(12) 0.29647(15) 0.0603(5) Uani d . 1 . .
    O O5 0.48981(18) 0.7585(2) 0.2439(3) 0.0514(8) Uani d PD 0.4752(18) A 1
    C C27 0.4300(3) 0.7844(4) 0.2838(5) 0.0515(14) Uani d PD 0.4752(18) A 1
    C C28 0.3677(2) 0.7475(4) 0.2439(4) 0.0598(12) Uani d PD 0.4752(18) A 1
    H H28 0.3655 0.7049 0.1946 0.072 Uiso calc PR 0.4752(18) A 1
    C C29 0.3078(6) 0.7763(12) 0.2797(15) 0.068(3) Uani d PD 0.4752(18) A 1
    H H29 0.2648 0.7520 0.2542 0.081 Uiso calc PR 0.4752(18) A 1
    C C30 0.31096(19) 0.8398(3) 0.3519(3) 0.0635(12) Uani d PD 0.4752(18) A 1
    H H30 0.2703 0.8587 0.3746 0.076 Uiso calc PR 0.4752(18) A 1
    C C31 0.37280(18) 0.8745(3) 0.3897(3) 0.0590(10) Uani d PD 0.4752(18) A 1
    H H31 0.3743 0.9181 0.4379 0.071 Uiso calc PR 0.4752(18) A 1
    C C32 0.4350(4) 0.8469(7) 0.3585(6) 0.0531(18) Uani d PD 0.4752(18) A 1
    C C33 0.50333(18) 0.8820(3) 0.3960(3) 0.0523(9) Uani d PD 0.4752(18) A 1
    H H33 0.5073 0.9313 0.4377 0.063 Uiso calc PR 0.4752(18) A 1
    C C34 0.5608(2) 0.8434(3) 0.3703(4) 0.0513(10) Uani d PD 0.4752(18) A 1
    C C35 0.6308(7) 0.8748(16) 0.409(3) 0.075(7) Uani d PD 0.4752(18) A 1
    O O6 0.68391(16) 0.8315(2) 0.4169(2) 0.0679(8) Uani d PD 0.4752(18) A 1
    O O7 0.63054(16) 0.9545(2) 0.4629(2) 0.0733(9) Uani d PD 0.4752(18) A 1
    C C36 0.6950(2) 0.9830(4) 0.5187(4) 0.0913(17) Uani d PD 0.4752(18) A 1
    H H36A 0.7315 0.9823 0.4785 0.137 Uiso calc PR 0.4752(18) A 1
    H H36B 0.7068 0.9426 0.5724 0.137 Uiso calc PR 0.4752(18) A 1
    H H36C 0.6897 1.0430 0.5425 0.137 Uiso calc PR 0.4752(18) A 1
    O O5' 0.49251(17) 0.7216(2) 0.2109(3) 0.0570(8) Uani d PD 0.5248(18) A 2
    C C27' 0.42271(17) 0.7236(2) 0.2215(3) 0.0531(9) Uani d PD 0.5248(18) A 2
    C C28' 0.37876(18) 0.6636(3) 0.1708(3) 0.0663(10) Uani d PD 0.5248(18) A 2
    H H28' 0.3957 0.6209 0.1312 0.080 Uiso calc PR 0.5248(18) A 2
    C C29' 0.3080(2) 0.6672(3) 0.1793(3) 0.0753(12) Uani d PD 0.5248(18) A 2
    H H29' 0.2775 0.6261 0.1454 0.090 Uiso calc PR 0.5248(18) A 2
    C C30' 0.2826(2) 0.7305(3) 0.2368(4) 0.0707(12) Uani d PD 0.5248(18) A 2
    H H30' 0.2354 0.7309 0.2435 0.085 Uiso calc PR 0.5248(18) A 2
    C C31' 0.3258(5) 0.7922(11) 0.2837(14) 0.065(3) Uani d PD 0.5248(18) A 2
    H H31' 0.3080 0.8367 0.3206 0.079 Uiso calc PR 0.5248(18) A 2
    C C32' 0.3977(3) 0.7896(4) 0.2773(4) 0.0529(12) Uani d PD 0.5248(18) A 2
    C C33' 0.4482(4) 0.8512(6) 0.3314(6) 0.0536(17) Uani d PD 0.5248(18) A 2
    H H33' 0.4324 0.9002 0.3638 0.064 Uiso calc PR 0.5248(18) A 2
    C C34' 0.5176(2) 0.8370(2) 0.3345(3) 0.0510(9) Uani d PD 0.5248(18) A 2
    C C35' 0.5655(2) 0.8960(3) 0.3948(3) 0.0578(10) Uani d PD 0.5248(18) A 2
    O O6' 0.55115(14) 0.96768(19) 0.4274(2) 0.0794(9) Uani d PD 0.5248(18) A 2
    O O7' 0.6326(4) 0.8630(9) 0.4186(13) 0.056(2) Uani d PD 0.5248(18) A 2
    C C36' 0.6826(2) 0.9153(3) 0.4829(4) 0.0819(13) Uani d PD 0.5248(18) A 2
    H H36D 0.6833 0.9762 0.4596 0.123 Uiso calc PR 0.5248(18) A 2
    H H36E 0.7282 0.8891 0.4849 0.123 Uiso calc PR 0.5248(18) A 2
    H H36F 0.6694 0.9152 0.5468 0.123 Uiso calc PR 0.5248(18) A 2
    C C37 0.60185(8) 0.51266(10) 0.38106(12) 0.0428(4) Uani d . 1 . .
    C C38 0.54356(9) 0.45826(11) 0.38742(12) 0.0469(4) Uani d . 1 . .
    C C39 0.55036(10) 0.38129(12) 0.44557(13) 0.0575(5) Uani d . 1 . .
    H H39 0.5119 0.3445 0.4494 0.069 Uiso calc R 1 . .
    C C40 0.61396(12) 0.36000(14) 0.49714(14) 0.0676(5) Uani d . 1 . .
    H H40 0.6180 0.3089 0.5362 0.081 Uiso calc R 1 . .
    C C41 0.67168(11) 0.41263(14) 0.49217(15) 0.0685(5) Uani d . 1 . .
    H H41 0.7147 0.3969 0.5266 0.082 Uiso calc R 1 . .
    C C42 0.66511(9) 0.48984(12) 0.43498(13) 0.0561(4) Uani d . 1 . .
    H H42 0.7038 0.5268 0.4329 0.067 Uiso calc R 1 . .
    O O8 0.48171(6) 0.48419(8) 0.33605(9) 0.0604(3) Uani d . 1 . .
    H H8B 0.4576 0.4395 0.3211 0.091 Uiso calc R 1 . .
loop_
    _atom_site_aniso_label
    _atom_site_aniso_U_11
    _atom_site_aniso_U_22
    _atom_site_aniso_U_33
    _atom_site_aniso_U_12
    _atom_site_aniso_U_13
    _atom_site_aniso_U_23
    N1 0.0396(7) 0.0328(6) 0.0429(7) 0.0076(5) 0.0102(5) 0.0032(5)
    N2 0.0468(7) 0.0324(7) 0.0455(7) 0.0047(5) 0.0086(6) 0.0056(6)
    C1 0.0433(9) 0.0342(8) 0.0501(9) -0.0004(7) 0.0092(7) 0.0036(7)
    N3 0.0371(7) 0.0351(7) 0.0530(8) 0.0039(5) 0.0111(6) 0.0048(6)
    C2 0.0329(7) 0.0349(8) 0.0413(8) 0.0050(6) 0.0066(6) -0.0001(6)
    N4 0.0377(7) 0.0358(7) 0.0571(8) 0.0074(5) 0.0123(6) 0.0100(6)
    C3 0.0385(8) 0.0373(8) 0.0436(8) 0.0020(6) 0.0103(7) 0.0042(7)
    C4 0.0372(8) 0.0425(8) 0.0423(8) 0.0055(7) 0.0098(7) 0.0050(7)
    C5 0.0351(8) 0.0438(9) 0.0419(8) 0.0063(6) 0.0060(6) -0.0004(7)
    O1 0.0399(6) 0.0646(8) 0.0467(6) 0.0063(5) 0.0021(5) -0.0030(6)
    C6 0.0411(10) 0.0908(15) 0.0516(10) 0.0061(9) 0.0013(8) 0.0124(10)
    C7 0.0531(13) 0.145(2) 0.0712(14) -0.0062(14) -0.0014(11) -0.0063(15)
    C8 0.0517(14) 0.197(3) 0.0796(17) -0.0094(17) -0.0031(12) -0.006(2)
    C9 0.0477(13) 0.198(3) 0.0851(18) 0.0209(17) 0.0068(13) 0.011(2)
    C10 0.0572(13) 0.139(2) 0.0760(15) 0.0342(14) 0.0150(12) 0.0160(15)
    C11 0.0517(11) 0.0894(15) 0.0566(11) 0.0265(11) 0.0124(9) 0.0150(11)
    C12 0.0631(12) 0.0615(11) 0.0540(10) 0.0215(9) 0.0186(9) 0.0037(9)
    C13 0.0525(10) 0.0483(10) 0.0492(10) 0.0102(8) 0.0147(8) 0.0012(8)
    C14 0.0759(14) 0.0581(12) 0.0602(12) -0.0013(11) 0.0132(10) -0.0172(10)
    O2 0.0715(10) 0.0787(10) 0.0844(10) 0.0002(8) -0.0118(8) -0.0185(8)
    O3 0.1045(12) 0.0776(11) 0.1106(13) -0.0004(9) 0.0168(10) -0.0445(10)
    C15 0.125(2) 0.109(2) 0.150(3) -0.0275(18) 0.010(2) -0.076(2)
    C16 0.0443(9) 0.0376(8) 0.0429(8) 0.0013(7) 0.0115(7) 0.0029(7)
    C17 0.0519(10) 0.0372(8) 0.0454(9) -0.0023(7) 0.0081(7) 0.0010(7)
    C18 0.0695(12) 0.0413(9) 0.0606(11) -0.0124(8) 0.0102(9) 0.0083(8)
    C19 0.0812(14) 0.0485(10) 0.0623(12) -0.0019(10) 0.0056(10) 0.0197(9)
    C20 0.0663(12) 0.0570(11) 0.0618(12) 0.0059(9) 0.0001(9) 0.0176(10)
    C21 0.0468(9) 0.0547(10) 0.0579(11) 0.0014(8) 0.0061(8) 0.0130(9)
    O4 0.0587(8) 0.0490(7) 0.0604(8) -0.0162(6) -0.0047(6) 0.0063(6)
    N5 0.0439(7) 0.0350(7) 0.0607(9) 0.0095(6) 0.0181(6) 0.0077(6)
    N6 0.0576(9) 0.0399(8) 0.0666(9) 0.0099(6) 0.0212(7) 0.0152(7)
    C22 0.0550(11) 0.0438(10) 0.0725(12) 0.0037(8) 0.0249(9) 0.0136(9)
    N7 0.0452(8) 0.0437(8) 0.0835(11) 0.0089(6) 0.0273(7) 0.0165(8)
    C23 0.0387(8) 0.0379(8) 0.0662(11) 0.0050(7) 0.0184(8) 0.0050(8)
    N8 0.0431(8) 0.0401(7) 0.0845(11) 0.0124(6) 0.0287(7) 0.0161(7)
    C24 0.0399(8) 0.0363(8) 0.0554(10) 0.0022(6) 0.0158(7) 0.0026(7)
    C25 0.0506(10) 0.0409(9) 0.0593(10) 0.0082(7) 0.0215(8) 0.0052(8)
    C26 0.0529(11) 0.0502(11) 0.0834(14) 0.0186(8) 0.0295(10) 0.0149(10)
    O5 0.0439(17) 0.053(2) 0.059(2) 0.0014(16) 0.0131(14) -0.0048(15)
    C27 0.040(3) 0.049(3) 0.065(3) 0.011(3) 0.008(3) 0.014(2)
    C28 0.045(3) 0.065(3) 0.069(3) 0.006(2) 0.003(2) 0.012(2)
    C29 0.049(5) 0.070(9) 0.083(6) 0.007(5) 0.008(5) 0.018(5)
    C30 0.035(2) 0.075(3) 0.082(3) 0.0120(19) 0.013(2) 0.014(2)
    C31 0.045(2) 0.061(2) 0.074(3) 0.0140(18) 0.0163(19) 0.007(2)
    C32 0.046(3) 0.053(3) 0.061(4) 0.012(3) 0.010(3) 0.010(3)
    C33 0.044(2) 0.047(2) 0.067(2) 0.0093(17) 0.0108(19) 0.0010(19)
    C34 0.041(2) 0.046(3) 0.068(3) 0.006(2) 0.011(2) 0.001(2)
    C35 0.066(9) 0.058(6) 0.099(13) 0.008(4) 0.008(5) 0.012(5)
    O6 0.0509(18) 0.0701(19) 0.081(2) 0.0059(14) 0.0015(15) -0.0098(16)
    O7 0.0571(19) 0.066(2) 0.093(2) 0.0034(15) -0.0009(16) -0.0188(17)
    C36 0.075(3) 0.086(4) 0.107(4) -0.014(3) -0.008(3) -0.038(3)
    O5' 0.0451(15) 0.054(2) 0.074(2) 0.0078(14) 0.0174(15) -0.0004(15)
    C27' 0.044(2) 0.049(2) 0.067(2) 0.0067(16) 0.0115(17) 0.0111(19)
    C28' 0.055(2) 0.056(2) 0.088(3) 0.0039(17) 0.008(2) 0.004(2)
    C29' 0.060(2) 0.066(3) 0.098(3) -0.005(2) 0.006(2) 0.005(2)
    C30' 0.054(3) 0.066(3) 0.092(4) 0.003(2) 0.009(2) 0.010(3)
    C31' 0.058(5) 0.053(5) 0.086(5) 0.009(4) 0.011(5) 0.015(3)
    C32' 0.040(3) 0.051(3) 0.068(3) 0.007(3) 0.010(3) 0.011(2)
    C33' 0.054(3) 0.043(3) 0.066(4) 0.018(2) 0.014(3) 0.007(3)
    C34' 0.046(2) 0.0434(19) 0.065(2) 0.0124(17) 0.0159(19) 0.0037(17)
    C35' 0.052(3) 0.052(2) 0.071(3) 0.007(2) 0.0130(19) 0.000(2)
    O6' 0.0669(18) 0.0638(17) 0.106(2) 0.0106(14) 0.0083(15) -0.0217(16)
    O7' 0.049(4) 0.055(4) 0.064(3) 0.008(2) 0.004(2) -0.004(5)
    C36' 0.067(3) 0.078(3) 0.096(3) -0.005(3) -0.001(2) -0.012(3)
    C37 0.0448(9) 0.0348(8) 0.0511(9) 0.0028(7) 0.0149(7) 0.0005(7)
    C38 0.0538(10) 0.0410(9) 0.0485(9) -0.0034(7) 0.0162(8) -0.0041(7)
    C39 0.0758(13) 0.0452(10) 0.0545(11) -0.0119(9) 0.0197(10) 0.0040(8)
    C40 0.0940(16) 0.0537(11) 0.0563(12) -0.0004(11) 0.0146(11) 0.0151(9)
    C41 0.0742(13) 0.0662(13) 0.0634(12) 0.0109(11) 0.0032(10) 0.0129(10)
    C42 0.0541(10) 0.0535(10) 0.0613(11) -0.0003(8) 0.0094(9) 0.0067(9)
    O8 0.0501(7) 0.0514(7) 0.0788(9) -0.0130(6) 0.0049(6) 0.0032(6)
_geom_special_details
;
All e.s.d.'s (except the e.s.d. in the dihedral angle between two l.s. planes)
are estimated using the full covariance matrix. The cell e.s.d.'s are taken
into account individually in the estimation of e.s.d.'s in distances, angles
and torsion angles; correlations between e.s.d.'s in cell parameters are only
used when they are defined by crystal symmetry. An approximate (isotropic)
treatment of cell e.s.d.'s is used for estimating e.s.d.'s involving l.s.
planes.
;
loop_
    _geom_bond_atom_site_label_1
    _geom_bond_atom_site_label_2
    _geom_bond_site_symmetry_2
    _geom_bond_distance
    _geom_bond_publ_flag
    N1 C2 . 1.3573(18) ?
    N1 N2 . 1.3895(17) ?
    N1 C5 . 1.4385(19) ?
    N2 C1 . 1.3046(19) ?
    C1 N3 . 1.3713(19) ?
    C1 H1 . 0.9300 ?
    N3 C2 . 1.3303(18) ?
    C2 N4 . 1.3498(19) ?
    N4 C3 . 1.4580(19) ?
    N4 H4 . 0.8600 ?
    C3 C16 . 1.527(2) ?
    C3 C4 . 1.539(2) ?
    C3 H3 . 0.9800 ?
    C4 C5 . 1.536(2) ?
    C4 H4A . 0.9700 ?
    C4 H4B . 0.9700 ?
    C5 O1 . 1.4453(19) ?
    C5 C13 . 1.524(2) ?
    O1 C6 . 1.380(2) ?
    C6 C7 . 1.372(3) ?
    C6 C11 . 1.403(3) ?
    C7 C8 . 1.401(3) ?
    C7 H7 . 0.9300 ?
    C8 C9 . 1.360(4) ?
    C8 H8 . 0.9300 ?
    C9 C10 . 1.361(4) ?
    C9 H9 . 0.9300 ?
    C10 C11 . 1.405(3) ?
    C10 H10 . 0.9300 ?
    C11 C12 . 1.440(3) ?
    C12 C13 . 1.335(2) ?
    C12 H12 . 0.9300 ?
    C13 C14 . 1.481(3) ?
    C14 O2 . 1.203(2) ?
    C14 O3 . 1.360(2) ?
    O3 C15 . 1.474(3) ?
    C15 H15A . 0.9600 ?
    C15 H15B . 0.9600 ?
    C15 H15C . 0.9600 ?
    C16 C21 . 1.390(2) ?
    C16 C17 . 1.391(2) ?
    C17 O4 . 1.375(2) ?
    C17 C18 . 1.394(2) ?
    C18 C19 . 1.378(2) ?
    C18 H18 . 0.9300 ?
    C19 C20 . 1.388(3) ?
    C19 H19 . 0.9300 ?
    C20 C21 . 1.392(2) ?
    C20 H20 . 0.9300 ?
    C21 H21 . 0.9300 ?
    O4 H4C . 0.8200 ?
    N5 C23 . 1.3479(19) ?
    N5 N6 . 1.3931(18) ?
    N5 C26 . 1.411(2) ?
    N6 C22 . 1.308(2) ?
    C22 N7 . 1.364(2) ?
    C22 H22 . 0.9300 ?
    N7 C23 . 1.326(2) ?
    C23 N8 . 1.349(2) ?
    N8 C24 . 1.4581(19) ?
    N8 H8A . 0.8600 ?
    C24 C37 . 1.519(2) ?
    C24 C25 . 1.527(2) ?
    C24 H24 . 0.9800 ?
    C25 C26 . 1.530(2) ?
    C25 H25A . 0.9700 ?
    C25 H25B . 0.9700 ?
    C26 O5 . 1.296(4) ?
    C26 C34' . 1.503(4) ?
    C26 O5' . 1.598(4) ?
    C26 C34 . 1.663(6) ?
    O5 C27 . 1.405(6) ?
    C27 C28 . 1.369(6) ?
    C27 C32 . 1.386(10) ?
    C28 C29 . 1.390(11) ?
    C28 H28 . 0.9300 ?
    C29 C30 . 1.374(12) ?
    C29 H29 . 0.9300 ?
    C30 C31 . 1.341(5) ?
    C30 H30 . 0.9300 ?
    C31 C32 . 1.396(8) ?
    C31 H31 . 0.9300 ?
    C32 C33 . 1.448(10) ?
    C33 C34 . 1.341(5) ?
    C33 H33 . 0.9300 ?
    C34 C35 . 1.463(13) ?
    C35 O6 . 1.203(13) ?
    C35 O7 . 1.398(13) ?
    O7 C36 . 1.438(5) ?
    C36 H36A . 0.9600 ?
    C36 H36B . 0.9600 ?
    C36 H36C . 0.9600 ?
    O5' C27' . 1.378(4) ?
    C27' C28' . 1.358(5) ?
    C27' C32' . 1.379(7) ?
    C28' C29' . 1.391(5) ?
    C28' H28' . 0.9300 ?
    C29' C30' . 1.368(6) ?
    C29' H29' . 0.9300 ?
    C30' C31' . 1.345(10) ?
    C30' H30' . 0.9300 ?
    C31' C32' . 1.406(10) ?
    C31' H31' . 0.9300 ?
    C32' C33' . 1.467(10) ?
    C33' C34' . 1.354(8) ?
    C33' H33' . 0.9300 ?
    C34' C35' . 1.454(6) ?
    C35' O6' . 1.202(5) ?
    C35' O7' . 1.384(8) ?
    O7' C36' . 1.448(8) ?
    C36' H36D . 0.9600 ?
    C36' H36E . 0.9600 ?
    C36' H36F . 0.9600 ?
    C37 C42 . 1.386(2) ?
    C37 C38 . 1.399(2) ?
    C38 O8 . 1.362(2) ?
    C38 C39 . 1.395(2) ?
    C39 C40 . 1.373(3) ?
    C39 H39 . 0.9300 ?
    C40 C41 . 1.371(3) ?
    C40 H40 . 0.9300 ?
    C41 C42 . 1.390(3) ?
    C41 H41 . 0.9300 ?
    C42 H42 . 0.9300 ?
    O8 H8B . 0.8200 ?
loop_
    _geom_angle_atom_site_label_1
    _geom_angle_atom_site_label_2
    _geom_angle_atom_site_label_3
    _geom_angle_site_symmetry_1
    _geom_angle_site_symmetry_3
    _geom_angle
    _geom_angle_publ_flag
    C2 N1 N2 . . 109.09(11) ?
    C2 N1 C5 . . 126.44(12) ?
    N2 N1 C5 . . 123.44(11) ?
    C1 N2 N1 . . 101.84(11) ?
    N2 C1 N3 . . 116.56(13) ?
    N2 C1 H1 . . 121.7 ?
    N3 C1 H1 . . 121.7 ?
    C2 N3 C1 . . 102.10(12) ?
    N3 C2 N4 . . 128.49(13) ?
    N3 C2 N1 . . 110.40(13) ?
    N4 C2 N1 . . 121.10(13) ?
    C2 N4 C3 . . 116.58(12) ?
    C2 N4 H4 . . 121.7 ?
    C3 N4 H4 . . 121.7 ?
    N4 C3 C16 . . 112.15(12) ?
    N4 C3 C4 . . 107.46(12) ?
    C16 C3 C4 . . 110.81(12) ?
    N4 C3 H3 . . 108.8 ?
    C16 C3 H3 . . 108.8 ?
    C4 C3 H3 . . 108.8 ?
    C5 C4 C3 . . 112.01(12) ?
    C5 C4 H4A . . 109.2 ?
    C3 C4 H4A . . 109.2 ?
    C5 C4 H4B . . 109.2 ?
    C3 C4 H4B . . 109.2 ?
    H4A C4 H4B . . 107.9 ?
    N1 C5 O1 . . 103.95(12) ?
    N1 C5 C13 . . 111.11(13) ?
    O1 C5 C13 . . 110.71(12) ?
    N1 C5 C4 . . 108.48(11) ?
    O1 C5 C4 . . 109.72(13) ?
    C13 C5 C4 . . 112.50(13) ?
    C6 O1 C5 . . 117.69(13) ?
    C7 C6 O1 . . 118.12(19) ?
    C7 C6 C11 . . 121.48(19) ?
    O1 C6 C11 . . 120.33(17) ?
    C6 C7 C8 . . 118.7(3) ?
    C6 C7 H7 . . 120.6 ?
    C8 C7 H7 . . 120.6 ?
    C9 C8 C7 . . 120.4(3) ?
    C9 C8 H8 . . 119.8 ?
    C7 C8 H8 . . 119.8 ?
    C8 C9 C10 . . 121.3(2) ?
    C8 C9 H9 . . 119.4 ?
    C10 C9 H9 . . 119.4 ?
    C9 C10 C11 . . 120.4(3) ?
    C9 C10 H10 . . 119.8 ?
    C11 C10 H10 . . 119.8 ?
    C6 C11 C10 . . 117.8(2) ?
    C6 C11 C12 . . 117.85(16) ?
    C10 C11 C12 . . 124.4(2) ?
    C13 C12 C11 . . 120.83(18) ?
    C13 C12 H12 . . 119.6 ?
    C11 C12 H12 . . 119.6 ?
    C12 C13 C14 . . 122.87(17) ?
    C12 C13 C5 . . 120.33(16) ?
    C14 C13 C5 . . 116.38(14) ?
    O2 C14 O3 . . 123.40(19) ?
    O2 C14 C13 . . 125.29(17) ?
    O3 C14 C13 . . 111.25(18) ?
    C14 O3 C15 . . 113.54(19) ?
    O3 C15 H15A . . 109.5 ?
    O3 C15 H15B . . 109.5 ?
    H15A C15 H15B . . 109.5 ?
    O3 C15 H15C . . 109.5 ?
    H15A C15 H15C . . 109.5 ?
    H15B C15 H15C . . 109.5 ?
    C21 C16 C17 . . 119.01(15) ?
    C21 C16 C3 . . 122.38(14) ?
    C17 C16 C3 . . 118.57(14) ?
    O4 C17 C16 . . 117.39(14) ?
    O4 C17 C18 . . 122.45(15) ?
    C16 C17 C18 . . 120.16(16) ?
    C19 C18 C17 . . 120.05(16) ?
    C19 C18 H18 . . 120.0 ?
    C17 C18 H18 . . 120.0 ?
    C18 C19 C20 . . 120.66(17) ?
    C18 C19 H19 . . 119.7 ?
    C20 C19 H19 . . 119.7 ?
    C19 C20 C21 . . 118.98(17) ?
    C19 C20 H20 . . 120.5 ?
    C21 C20 H20 . . 120.5 ?
    C16 C21 C20 . . 121.12(17) ?
    C16 C21 H21 . . 119.4 ?
    C20 C21 H21 . . 119.4 ?
    C17 O4 H4C . . 109.5 ?
    C23 N5 N6 . . 108.78(12) ?
    C23 N5 C26 . . 125.94(14) ?
    N6 N5 C26 . . 125.16(12) ?
    C22 N6 N5 . . 101.97(13) ?
    N6 C22 N7 . . 116.03(15) ?
    N6 C22 H22 . . 122.0 ?
    N7 C22 H22 . . 122.0 ?
    C23 N7 C22 . . 102.52(13) ?
    N7 C23 N5 . . 110.68(14) ?
    N7 C23 N8 . . 128.47(14) ?
    N5 C23 N8 . . 120.85(14) ?
    C23 N8 C24 . . 117.21(13) ?
    C23 N8 H8A . . 121.4 ?
    C24 N8 H8A . . 121.4 ?
    N8 C24 C37 . . 112.18(13) ?
    N8 C24 C25 . . 107.67(13) ?
    C37 C24 C25 . . 111.29(13) ?
    N8 C24 H24 . . 108.5 ?
    C37 C24 H24 . . 108.5 ?
    C25 C24 H24 . . 108.5 ?
    C24 C25 C26 . . 110.53(14) ?
    C24 C25 H25A . . 109.5 ?
    C26 C25 H25A . . 109.5 ?
    C24 C25 H25B . . 109.5 ?
    C26 C25 H25B . . 109.5 ?
    H25A C25 H25B . . 108.1 ?
    O5 C26 N5 . . 112.9(2) ?
    O5 C26 C34' . . 76.8(2) ?
    N5 C26 C34' . . 120.6(2) ?
    O5 C26 C25 . . 115.8(2) ?
    N5 C26 C25 . . 110.47(13) ?
    C34' C26 C25 . . 116.5(2) ?
    N5 C26 O5' . . 97.70(18) ?
    C34' C26 O5' . . 103.0(2) ?
    C25 C26 O5' . . 104.97(18) ?
    O5 C26 C34 . . 109.8(2) ?
    N5 C26 C34 . . 103.2(2) ?
    C25 C26 C34 . . 103.4(2) ?
    O5' C26 C34 . . 135.8(2) ?
    C26 O5 C27 . . 121.2(4) ?
    C28 C27 C32 . . 122.6(5) ?
    C28 C27 O5 . . 117.1(5) ?
    C32 C27 O5 . . 120.3(5) ?
    C27 C28 C29 . . 117.5(7) ?
    C27 C28 H28 . . 121.3 ?
    C29 C28 H28 . . 121.3 ?
    C30 C29 C28 . . 121.2(9) ?
    C30 C29 H29 . . 119.4 ?
    C28 C29 H29 . . 119.4 ?
    C31 C30 C29 . . 119.9(6) ?
    C31 C30 H30 . . 120.1 ?
    C29 C30 H30 . . 120.1 ?
    C30 C31 C32 . . 121.7(5) ?
    C30 C31 H31 . . 119.2 ?
    C32 C31 H31 . . 119.2 ?
    C27 C32 C31 . . 117.1(7) ?
    C27 C32 C33 . . 118.5(6) ?
    C31 C32 C33 . . 124.4(7) ?
    C34 C33 C32 . . 119.9(5) ?
    C34 C33 H33 . . 120.1 ?
    C32 C33 H33 . . 120.1 ?
    C33 C34 C35 . . 121.6(8) ?
    C33 C34 C26 . . 118.0(4) ?
    C35 C34 C26 . . 120.4(6) ?
    O6 C35 O7 . . 118.0(11) ?
    O6 C35 C34 . . 126.7(12) ?
    O7 C35 C34 . . 113.3(9) ?
    C35 O7 C36 . . 118.0(6) ?
    C27' O5' C26 . . 120.7(3) ?
    C28' C27' O5' . . 118.8(3) ?
    C28' C27' C32' . . 120.9(4) ?
    O5' C27' C32' . . 120.1(4) ?
    C27' C28' C29' . . 118.9(4) ?
    C27' C28' H28' . . 120.5 ?
    C29' C28' H28' . . 120.5 ?
    C30' C29' C28' . . 120.8(4) ?
    C30' C29' H29' . . 119.6 ?
    C28' C29' H29' . . 119.6 ?
    C31' C30' C29' . . 120.1(6) ?
    C31' C30' H30' . . 119.9 ?
    C29' C30' H30' . . 119.9 ?
    C30' C31' C32' . . 120.2(9) ?
    C30' C31' H31' . . 119.9 ?
    C32' C31' H31' . . 119.9 ?
    C27' C32' C31' . . 118.9(7) ?
    C27' C32' C33' . . 118.1(5) ?
    C31' C32' C33' . . 123.0(7) ?
    C34' C33' C32' . . 120.5(7) ?
    C34' C33' H33' . . 119.8 ?
    C32' C33' H33' . . 119.8 ?
    C33' C34' C35' . . 118.3(5) ?
    C33' C34' C26 . . 125.5(5) ?
    C35' C34' C26 . . 115.1(3) ?
    O6' C35' O7' . . 118.6(5) ?
    O6' C35' C34' . . 126.0(4) ?
    O7' C35' C34' . . 115.3(5) ?
    C35' O7' C36' . . 118.8(6) ?
    O7' C36' H36D . . 109.5 ?
    O7' C36' H36E . . 109.5 ?
    H36D C36' H36E . . 109.5 ?
    O7' C36' H36F . . 109.5 ?
    H36D C36' H36F . . 109.5 ?
    H36E C36' H36F . . 109.5 ?
    C42 C37 C38 . . 118.92(15) ?
    C42 C37 C24 . . 122.97(14) ?
    C38 C37 C24 . . 118.11(14) ?
    O8 C38 C39 . . 122.79(15) ?
    O8 C38 C37 . . 117.45(15) ?
    C39 C38 C37 . . 119.76(16) ?
    C40 C39 C38 . . 119.85(17) ?
    C40 C39 H39 . . 120.1 ?
    C38 C39 H39 . . 120.1 ?
    C41 C40 C39 . . 121.29(18) ?
    C41 C40 H40 . . 119.4 ?
    C39 C40 H40 . . 119.4 ?
    C40 C41 C42 . . 119.12(19) ?
    C40 C41 H41 . . 120.4 ?
    C42 C41 H41 . . 120.4 ?
    C37 C42 C41 . . 121.03(18) ?
    C37 C42 H42 . . 119.5 ?
    C41 C42 H42 . . 119.5 ?
    C38 O8 H8B . . 109.5 ?
loop_
    _geom_torsion_atom_site_label_1
    _geom_torsion_atom_site_label_2
    _geom_torsion_atom_site_label_3
    _geom_torsion_atom_site_label_4
    _geom_torsion_site_symmetry_1
    _geom_torsion_site_symmetry_2
    _geom_torsion_site_symmetry_3
    _geom_torsion_site_symmetry_4
    _geom_torsion
    _geom_torsion_publ_flag
    C2 N1 N2 C1 . . . . -0.15(15) ?
    C5 N1 N2 C1 . . . . -169.24(13) ?
    N1 N2 C1 N3 . . . . 0.28(17) ?
    N2 C1 N3 C2 . . . . -0.29(18) ?
    C1 N3 C2 N4 . . . . -179.00(15) ?
    C1 N3 C2 N1 . . . . 0.17(16) ?
    N2 N1 C2 N3 . . . . -0.01(16) ?
    C5 N1 C2 N3 . . . . 168.67(13) ?
    N2 N1 C2 N4 . . . . 179.22(13) ?
    C5 N1 C2 N4 . . . . -12.1(2) ?
    N3 C2 N4 C3 . . . . 165.60(15) ?
    N1 C2 N4 C3 . . . . -13.5(2) ?
    C2 N4 C3 C16 . . . . 169.72(13) ?
    C2 N4 C3 C4 . . . . 47.70(17) ?
    N4 C3 C4 C5 . . . . -60.47(16) ?
    C16 C3 C4 C5 . . . . 176.68(13) ?
    C2 N1 C5 O1 . . . . 114.85(15) ?
    N2 N1 C5 O1 . . . . -77.99(16) ?
    C2 N1 C5 C13 . . . . -126.03(16) ?
    N2 N1 C5 C13 . . . . 41.12(18) ?
    C2 N1 C5 C4 . . . . -1.9(2) ?
    N2 N1 C5 C4 . . . . 165.28(13) ?
    C3 C4 C5 N1 . . . . 37.65(17) ?
    C3 C4 C5 O1 . . . . -75.30(15) ?
    C3 C4 C5 C13 . . . . 160.98(13) ?
    N1 C5 O1 C6 . . . . 160.34(14) ?
    C13 C5 O1 C6 . . . . 40.94(19) ?
    C4 C5 O1 C6 . . . . -83.81(17) ?
    C5 O1 C6 C7 . . . . 151.29(18) ?
    C5 O1 C6 C11 . . . . -31.8(2) ?
    O1 C6 C7 C8 . . . . 177.3(2) ?
    C11 C6 C7 C8 . . . . 0.4(3) ?
    C6 C7 C8 C9 . . . . -0.7(4) ?
    C7 C8 C9 C10 . . . . 0.7(5) ?
    C8 C9 C10 C11 . . . . -0.5(4) ?
    C7 C6 C11 C10 . . . . -0.1(3) ?
    O1 C6 C11 C10 . . . . -176.96(18) ?
    C7 C6 C11 C12 . . . . -178.9(2) ?
    O1 C6 C11 C12 . . . . 4.2(3) ?
    C9 C10 C11 C6 . . . . 0.1(3) ?
    C9 C10 C11 C12 . . . . 178.9(2) ?
    C6 C11 C12 C13 . . . . 10.9(3) ?
    C10 C11 C12 C13 . . . . -167.8(2) ?
    C11 C12 C13 C14 . . . . 173.58(17) ?
    C11 C12 C13 C5 . . . . 1.4(3) ?
    N1 C5 C13 C12 . . . . -141.31(16) ?
    O1 C5 C13 C12 . . . . -26.3(2) ?
    C4 C5 C13 C12 . . . . 96.84(18) ?
    N1 C5 C13 C14 . . . . 45.98(19) ?
    O1 C5 C13 C14 . . . . 160.96(14) ?
    C4 C5 C13 C14 . . . . -75.87(18) ?
    C12 C13 C14 O2 . . . . -161.1(2) ?
    C5 C13 C14 O2 . . . . 11.4(3) ?
    C12 C13 C14 O3 . . . . 21.6(3) ?
    C5 C13 C14 O3 . . . . -165.94(16) ?
    O2 C14 O3 C15 . . . . 6.1(3) ?
    C13 C14 O3 C15 . . . . -176.5(2) ?
    N4 C3 C16 C21 . . . . -24.5(2) ?
    C4 C3 C16 C21 . . . . 95.55(18) ?
    N4 C3 C16 C17 . . . . 157.78(14) ?
    C4 C3 C16 C17 . . . . -82.13(17) ?
    C21 C16 C17 O4 . . . . -179.75(15) ?
    C3 C16 C17 O4 . . . . -2.0(2) ?
    C21 C16 C17 C18 . . . . 0.0(2) ?
    C3 C16 C17 C18 . . . . 177.78(15) ?
    O4 C17 C18 C19 . . . . 178.58(17) ?
    C16 C17 C18 C19 . . . . -1.2(3) ?
    C17 C18 C19 C20 . . . . 1.5(3) ?
    C18 C19 C20 C21 . . . . -0.7(3) ?
    C17 C16 C21 C20 . . . . 0.8(3) ?
    C3 C16 C21 C20 . . . . -176.86(16) ?
    C19 C20 C21 C16 . . . . -0.5(3) ?
    C23 N5 N6 C22 . . . . -0.57(19) ?
    C26 N5 N6 C22 . . . . 175.70(17) ?
    N5 N6 C22 N7 . . . . -0.3(2) ?
    N6 C22 N7 C23 . . . . 1.1(2) ?
    C22 N7 C23 N5 . . . . -1.4(2) ?
    C22 N7 C23 N8 . . . . 178.95(19) ?
    N6 N5 C23 N7 . . . . 1.3(2) ?
    C26 N5 C23 N7 . . . . -174.92(17) ?
    N6 N5 C23 N8 . . . . -179.02(16) ?
    C26 N5 C23 N8 . . . . 4.7(3) ?
    N7 C23 N8 C24 . . . . -163.94(18) ?
    N5 C23 N8 C24 . . . . 16.5(2) ?
    C23 N8 C24 C37 . . . . -170.38(15) ?
    C23 N8 C24 C25 . . . . -47.6(2) ?
    N8 C24 C25 C26 . . . . 59.30(19) ?
    C37 C24 C25 C26 . . . . -177.38(14) ?
    C23 N5 C26 O5 . . . . -122.6(2) ?
    N6 N5 C26 O5 . . . . 61.7(3) ?
    C23 N5 C26 C34' . . . . 149.5(2) ?
    N6 N5 C26 C34' . . . . -26.1(3) ?
    C23 N5 C26 C25 . . . . 8.9(3) ?
    N6 N5 C26 C25 . . . . -166.78(15) ?
    C23 N5 C26 O5' . . . . -100.3(2) ?
    N6 N5 C26 O5' . . . . 84.0(2) ?
    C23 N5 C26 C34 . . . . 118.9(2) ?
    N6 N5 C26 C34 . . . . -56.8(3) ?
    C24 C25 C26 O5 . . . . 89.4(2) ?
    C24 C25 C26 N5 . . . . -40.6(2) ?
    C24 C25 C26 C34' . . . . 177.0(2) ?
    C24 C25 C26 O5' . . . . 63.80(19) ?
    C24 C25 C26 C34 . . . . -150.4(2) ?
    N5 C26 O5 C27 . . . . -156.1(4) ?
    C34' C26 O5 C27 . . . . -38.2(4) ?
    C25 C26 O5 C27 . . . . 75.1(4) ?
    O5' C26 O5 C27 . . . . 145.8(8) ?
    C34 C26 O5 C27 . . . . -41.5(5) ?
    C26 O5 C27 C28 . . . . -149.3(4) ?
    C26 O5 C27 C32 . . . . 32.6(8) ?
    C32 C27 C28 C29 . . . . 1.2(14) ?
    O5 C27 C28 C29 . . . . -176.8(12) ?
    C27 C28 C29 C30 . . . . 1(2) ?
    C28 C29 C30 C31 . . . . -1(2) ?
    C29 C30 C31 C32 . . . . -0.9(13) ?
    C28 C27 C32 C31 . . . . -2.7(12) ?
    O5 C27 C32 C31 . . . . 175.3(6) ?
    C28 C27 C32 C33 . . . . -180.0(6) ?
    O5 C27 C32 C33 . . . . -2.0(11) ?
    C30 C31 C32 C27 . . . . 2.5(11) ?
    C30 C31 C32 C33 . . . . 179.6(6) ?
    C27 C32 C33 C34 . . . . -11.3(11) ?
    C31 C32 C33 C34 . . . . 171.6(7) ?
    C32 C33 C34 C35 . . . . -178(2) ?
    C32 C33 C34 C26 . . . . -0.6(7) ?
    O5 C26 C34 C33 . . . . 26.3(5) ?
    N5 C26 C34 C33 . . . . 147.0(3) ?
    C34' C26 C34 C33 . . . . 20.4(3) ?
    C25 C26 C34 C33 . . . . -97.9(4) ?
    O5' C26 C34 C33 . . . . 31.0(5) ?
    O5 C26 C34 C35 . . . . -156(2) ?
    N5 C26 C34 C35 . . . . -36(2) ?
    C34' C26 C34 C35 . . . . -162(2) ?
    C25 C26 C34 C35 . . . . 79(2) ?
    O5' C26 C34 C35 . . . . -152(2) ?
    C33 C34 C35 O6 . . . . 155(3) ?
    C26 C34 C35 O6 . . . . -22(5) ?
    C33 C34 C35 O7 . . . . -8(4) ?
    C26 C34 C35 O7 . . . . 174.6(17) ?
    O6 C35 O7 C36 . . . . 4(4) ?
    C34 C35 O7 C36 . . . . 169.2(17) ?
    O5 C26 O5' C27' . . . . -36.4(5) ?
    N5 C26 O5' C27' . . . . -164.3(3) ?
    C34' C26 O5' C27' . . . . -40.4(3) ?
    C25 C26 O5' C27' . . . . 82.0(3) ?
    C34 C26 O5' C27' . . . . -46.3(5) ?
    C26 O5' C27' C28' . . . . -152.5(3) ?
    C26 O5' C27' C32' . . . . 32.1(5) ?
    O5' C27' C28' C29' . . . . -178.2(4) ?
    C32' C27' C28' C29' . . . . -2.7(6) ?
    C27' C28' C29' C30' . . . . 0.6(6) ?
    C28' C29' C30' C31' . . . . 2.1(13) ?
    C29' C30' C31' C32' . . . . -3(2) ?
    C28' C27' C32' C31' . . . . 2.1(12) ?
    O5' C27' C32' C31' . . . . 177.5(11) ?
    C28' C27' C32' C33' . . . . 179.0(5) ?
    O5' C27' C32' C33' . . . . -5.6(7) ?
    C30' C31' C32' C27' . . . . 1(2) ?
    C30' C31' C32' C33' . . . . -176.1(12) ?
    C27' C32' C33' C34' . . . . -7.0(9) ?
    C31' C32' C33' C34' . . . . 169.7(12) ?
    C32' C33' C34' C35' . . . . -175.5(5) ?
    C32' C33' C34' C26 . . . . -8.1(9) ?
    O5 C26 C34' C33' . . . . 26.7(5) ?
    N5 C26 C34' C33' . . . . 135.8(5) ?
    C25 C26 C34' C33' . . . . -85.8(5) ?
    O5' C26 C34' C33' . . . . 28.5(5) ?
    C34 C26 C34' C33' . . . . -159.0(7) ?
    O5 C26 C34' C35' . . . . -165.5(3) ?
    N5 C26 C34' C35' . . . . -56.5(4) ?
    C25 C26 C34' C35' . . . . 82.0(3) ?
    O5' C26 C34' C35' . . . . -163.7(3) ?
    C34 C26 C34' C35' . . . . 8.7(4) ?
    C33' C34' C35' O6' . . . . -16.3(7) ?
    C26 C34' C35' O6' . . . . 175.0(4) ?
    C33' C34' C35' O7' . . . . 161.1(11) ?
    C26 C34' C35' O7' . . . . -7.6(11) ?
    O6' C35' O7' C36' . . . . 1(2) ?
    C34' C35' O7' C36' . . . . -176.6(11) ?
    N8 C24 C37 C42 . . . . 23.0(2) ?
    C25 C24 C37 C42 . . . . -97.74(18) ?
    N8 C24 C37 C38 . . . . -157.29(14) ?
    C25 C24 C37 C38 . . . . 82.00(18) ?
    C42 C37 C38 O8 . . . . 177.87(15) ?
    C24 C37 C38 O8 . . . . -1.9(2) ?
    C42 C37 C38 C39 . . . . -1.6(2) ?
    C24 C37 C38 C39 . . . . 178.66(14) ?
    O8 C38 C39 C40 . . . . -178.60(16) ?
    C37 C38 C39 C40 . . . . 0.8(3) ?
    C38 C39 C40 C41 . . . . -0.6(3) ?
    C39 C40 C41 C42 . . . . 1.1(3) ?
    C38 C37 C42 C41 . . . . 2.1(3) ?
    C24 C37 C42 C41 . . . . -178.11(16) ?
    C40 C41 C42 C37 . . . . -1.9(3) ?
loop_
    _geom_hbond_atom_site_label_D
    _geom_hbond_atom_site_label_H
    _geom_hbond_atom_site_label_A
    _geom_hbond_site_symmetry_A
    _geom_hbond_distance_DH
    _geom_hbond_distance_HA
    _geom_hbond_distance_DA
    _geom_hbond_angle_DHA
    _geom_hbond_publ_flag
    N4 H4 N7 . 0.86 2.21 3.0156(19) 156.3 y
    O4 H4C N2 2_755 0.82 2.12 2.9152(17) 163.4 y
    N8 H8A N3 . 0.86 2.10 2.9168(19) 159.1 y
    O8 H8B N6 2_645 0.82 2.09 2.8898(19) 164.1 y
