# Supplementary material for: Methyl 5′-(2-hy­droxy­phen­yl)-4′,5′,6′,7′-tetra­hydro­spiro­[2H-1-benzopyran-2,7′-1,2,4-triazolo[1,5-a]pyrimidine]-3-carboxyl­ate
Source: Acta Crystallogr Sect E Struct Rep Online. 2010 Dec 11;67(Pt 1):o92. doi: 10.1107/S160053681005052X (PMC3050238; doi:10.1107/S160053681005052X)
Supplement: Supplementary file 2 [file e-67-00o92-Isup2.hkl]

# 
# h,k,l, Fc-squared, Fo-squared, sigma(Fo-squared) and status flag 
# 
data_I
_shelx_title ' C:\XSCANS\TRIA in     P2(1)/c' 
_shelx_refln_list_code          4 
_shelx_F_calc_maximum      141.52 
_exptl_crystal_F_000      1632.00 
_reflns_d_resolution_high  0.7388 
 
loop_ 
 _symmetry_equiv_pos_as_xyz 
 'x, y, z' 
 '-x, y+1/2, -z+1/2' 
 '-x, -y, -z' 
 'x, -y-1/2, z-1/2' 
 
_cell_length_a    19.3370 
_cell_length_b    14.8240 
_cell_length_c    13.9320 
_cell_angle_alpha  90.000 
_cell_angle_beta   97.940 
_cell_angle_gamma  90.000 
 
_shelx_F_squared_multiplier     1.000 
 
loop_ 
 _refln_index_h 
 _refln_index_k 
 _refln_index_l 
 _refln_F_squared_calc 
 _refln_F_squared_meas 
 _refln_F_squared_sigma 
 _refln_observed_status 
   1   0   0       98.53       44.87      0.41 o 
   3   0   0      254.88      186.91    445.25 o 
   5   0   0      836.66      745.58     17.22 o 
   6   0   0    12502.32    12810.61    677.56 o 
   7   0   0      295.10      278.60      6.55 o 
   8   0   0     2640.03     2657.18    173.35 o 
   9   0   0       49.16       27.96      7.10 o 
  10   0   0      810.75      948.81     56.43 o 
  11   0   0       90.33       87.98      4.30 o 
  12   0   0        0.55       -4.59      4.65 o 
  13   0   0     1166.33     1122.23     30.94 o 
  14   0   0       78.79       60.22     11.96 o 
  15   0   0     1185.20     1194.76     72.39 o 
  16   0   0      400.17      350.45     22.06 o 
  17   0   0     2744.04     2941.94    147.55 o 
  18   0   0      320.18      276.55      9.52 o 
  19   0   0        8.64       20.24     16.18 o 
  20   0   0      280.38      287.99     23.12 o 
  21   0   0        0.01       -6.84      7.30 o 
  22   0   0       40.73       39.49      8.14 o 
  23   0   0       13.11       16.91      7.97 o 
  24   0   0       23.44       31.18      9.73 o 
  25   0   0       64.05       80.45     13.38 o 
   1   1   0     8219.11     4230.84    435.13 o 
   2   1   0      198.01      214.08      8.04 o 
   3   1   0     3366.35     3034.71     77.46 o 
   4   1   0      620.30      593.28      8.90 o 
   5   1   0      372.15      421.13      6.37 o 
   6   1   0     1040.74     1017.14     18.45 o 
   7   1   0     1477.07     1480.01     38.88 o 
   8   1   0        6.75       13.98      1.81 o 
   9   1   0      107.09       96.88      3.01 o 
  10   1   0      284.74      295.12      6.96 o 
  11   1   0      977.41     1066.12     30.00 o 
  12   1   0       75.08       89.25      9.87 o 
  13   1   0       43.65       34.02      5.75 o 
  14   1   0      356.02      365.99      7.89 o 
  15   1   0      116.28      110.56      7.59 o 
  16   1   0        6.95       -4.30      7.25 o 
  17   1   0      956.28      944.02     20.14 o 
  18   1   0       84.54       77.81      5.88 o 
  19   1   0      121.94      126.01      5.52 o 
  20   1   0       35.71       30.60      5.22 o 
  21   1   0      117.71      124.93      5.43 o 
  22   1   0        5.23        8.02      5.37 o 
  23   1   0       15.07       13.98      5.78 o 
  24   1   0        0.18       -1.37      6.12 o 
  25   1   0        2.95        7.04      6.43 o 
   0   2   0       91.91       96.48      3.08 o 
   2   2   0      242.44      202.45      4.26 o 
   3   2   0     7948.74     8150.43    309.86 o 
   4   2   0     1813.65     1636.71     73.45 o 
   5   2   0     1655.90     1723.81     42.05 o 
   6   2   0       39.14       28.74      2.51 o 
   7   2   0     3017.13     3202.36     22.89 o 
   8   2   0       10.30        7.04      2.91 o 
   9   2   0     2110.08     2181.80     21.07 o 
  10   2   0       18.52        7.82      3.72 o 
  11   2   0       24.90       27.86      4.10 o 
  12   2   0      424.55      404.71     14.64 o 
  13   2   0       58.90       65.79      8.25 o 
  14   2   0        0.08      -17.03     17.03 o 
  15   2   0     1665.93     1797.32     61.35 o 
  16   2   0       12.77      -61.68     90.84 o 
  17   2   0      675.83      767.77     19.68 o 
  18   2   0       73.48       44.19     49.57 o 
  19   2   0      253.89      273.32      9.49 o 
  20   2   0        1.41       -6.75      7.32 o 
  21   2   0       43.83       61.49      7.68 o 
  22   2   0        7.60       12.02     11.26 o 
  23   2   0        2.83       -1.56      8.35 o 
  24   2   0       48.42       58.46      9.27 o 
  25   2   0       18.04       27.76      9.57 o 
   1   3   0      870.36      791.33     54.80 o 
   2   3   0        2.79       14.47      1.91 o 
   3   3   0     1290.68     1201.21     35.03 o 
   4   3   0     1343.53     1280.20     74.35 o 
   5   3   0     1577.85     1485.97     71.46 o 
   6   3   0     4503.33     4432.90    129.58 o 
   7   3   0       55.62       55.13      4.12 o 
   8   3   0       37.17       46.43      3.53 o 
   9   3   0       41.92       47.02      3.77 o 
  10   3   0      508.19      563.26     11.26 o 
  11   3   0      321.53      330.02      6.89 o 
  12   3   0       90.74       93.26      5.33 o 
  13   3   0      383.44      419.76      7.91 o 
  14   3   0       64.80       48.49     12.51 o 
  15   3   0     1696.94     1803.19     46.80 o 
  16   3   0      435.70      439.41     19.37 o 
  17   3   0      126.85      124.25     11.62 o 
  18   3   0      396.73      407.15     20.62 o 
  19   3   0       80.49       44.38     16.83 o 
  20   3   0      193.98      203.53      8.00 o 
  21   3   0        4.74       -6.16      7.62 o 
  22   3   0       19.65       22.97     11.63 o 
  23   3   0        0.41       -5.96      8.50 o 
  24   3   0       10.11        9.19      9.25 o 
  25   3   0       11.98       26.88      9.56 o 
   0   4   0     2566.99     2844.87     26.26 o 
   1   4   0      129.68      137.54      4.57 o 
   2   4   0       65.50       65.20      2.39 o 
   3   4   0      835.74      781.85     10.60 o 
   4   4   0     8137.23     8434.41    264.26 o 
   5   4   0      485.63      449.97      9.26 o 
   6   4   0      132.55      156.02      6.42 o 
   7   4   0      146.13      137.25     13.83 o 
   8   4   0       82.52       87.39      4.43 o 
   9   4   0      191.76      190.04     10.02 o 
  10   4   0     4598.59     5009.17     31.59 o 
  11   4   0       50.24       51.71      4.77 o 
  12   4   0       21.34       23.27     13.71 o 
  13   4   0        1.23        1.56      4.96 o 
  14   4   0      106.60      126.30     10.97 o 
  15   4   0      566.33      557.20     11.25 o 
  16   4   0       57.88       59.44      7.25 o 
  17   4   0      196.04      184.37      7.45 o 
  18   4   0       30.82       25.12      9.99 o 
  19   4   0       25.98       23.46      7.66 o 
  20   4   0       51.53       59.53      8.06 o 
  21   4   0        0.12       -1.96      7.39 o 
  22   4   0        7.38       10.17      8.06 o 
  23   4   0       14.34        9.87      8.62 o 
  24   4   0        0.32       -0.29     10.63 o 
  25   4   0        2.18       -3.13      9.46 o 
   1   5   0     1016.81      953.70     38.46 o 
   2   5   0     2969.94     2821.02    172.32 o 
   3   5   0      243.02      254.36      9.88 o 
   4   5   0      256.82      253.77      5.45 o 
   5   5   0     2516.70     2430.00     50.09 o 
   6   5   0      137.83      137.35      4.97 o 
   7   5   0     2924.29     2969.02     96.42 o 
   8   5   0      469.22      464.83     29.77 o 
   9   5   0     3134.88     3224.06     40.10 o 
  10   5   0     1061.04     1119.10     16.40 o 
  11   5   0       26.74       23.85      4.59 o 
  12   5   0      538.01      498.84      8.65 o 
  13   5   0      259.75      228.45      6.28 o 
  14   5   0      261.42      267.85     15.30 o 
  15   5   0       55.01       63.25      6.35 o 
  16   5   0        8.73       19.94      6.55 o 
  17   5   0      565.17      588.78     12.14 o 
  18   5   0        1.70       -7.16      7.16 o 
  19   5   0       41.66       54.94      7.40 o 
  20   5   0       68.12       66.86      7.87 o 
  21   5   0       72.35      101.96      8.14 o 
  22   5   0       46.37       46.53      8.58 o 
  23   5   0        1.52        3.52      8.66 o 
  24   5   0       15.20       26.88      9.42 o 
  25   5   0       12.15       16.72      9.79 o 
   0   6   0      198.76      174.79      4.57 o 
   1   6   0     3308.61     3652.62    162.88 o 
   2   6   0      171.51      160.81     11.86 o 
   3   6   0     2592.83     2698.63     66.28 o 
   4   6   0      462.96      435.30      7.61 o 
   5   6   0      203.73      201.96      4.04 o 
   6   6   0        5.47        5.77      3.58 o 
   7   6   0     1757.61     1796.15     37.39 o 
   8   6   0        0.14       -4.01      4.02 o 
   9   6   0     1443.08     1395.75     36.35 o 
  10   6   0      272.13      288.48      5.37 o 
  11   6   0       59.17       70.77      6.67 o 
  12   6   0       16.99       26.20      4.94 o 
  13   6   0      172.96      172.34      6.18 o 
  14   6   0       21.74       22.78      5.94 o 
  15   6   0       40.53       54.35     10.62 o 
  16   6   0      233.74      234.12      7.50 o 
  17   6   0       31.19       14.17      7.09 o 
  18   6   0       85.49       84.26      7.60 o 
  19   6   0      156.22      156.60      8.26 o 
  20   6   0       38.63       38.12      8.00 o 
  21   6   0       25.10       30.89      9.14 o 
  22   6   0       22.87       24.44      8.88 o 
  23   6   0       64.75       69.11     11.84 o 
  24   6   0       24.01       41.55      9.48 o 
   1   7   0      455.34      462.87     15.83 o 
   2   7   0       25.64       22.39      3.72 o 
   3   7   0       95.66      113.88      4.43 o 
   4   7   0      525.06      544.89     15.70 o 
   5   7   0        8.50       10.56      3.50 o 
   6   7   0        0.41       -4.89      5.03 o 
   7   7   0      152.35      153.48      4.73 o 
   8   7   0      276.05      265.70      8.24 o 
   9   7   0      292.54      297.37     20.45 o 
  10   7   0        3.26        3.13      4.52 o 
  11   7   0        4.35       -3.71      5.02 o 
  12   7   0      194.01      186.03      6.39 o 
  13   7   0       17.86       16.72      5.63 o 
  14   7   0        1.97       13.88      6.01 o 
  15   7   0        9.37        3.71      6.20 o 
  16   7   0       31.29       12.51      6.87 o 
  17   7   0        7.76       -3.81      7.30 o 
  18   7   0      524.40      524.65     10.61 o 
  19   7   0      181.80      196.98      8.65 o 
  20   7   0        6.28       -6.94      8.00 o 
  21   7   0       31.27       38.91      8.37 o 
  22   7   0       49.66       72.44     13.86 o 
  23   7   0       10.35       20.53      9.27 o 
  24   7   0        4.35        4.01      9.60 o 
   0   8   0     9404.47    10448.06     61.61 o 
   1   8   0      181.23      205.68      5.63 o 
   2   8   0     1967.00     2017.18     68.77 o 
   3   8   0      105.37      117.50      9.56 o 
   4   8   0        3.16        9.19      3.83 o 
   5   8   0        2.77        1.66      3.93 o 
   6   8   0       14.59       28.54      4.16 o 
   7   8   0       50.54       47.80      4.33 o 
   8   8   0     1215.71     1230.25     27.86 o 
   9   8   0       49.81       59.73      9.53 o 
  10   8   0      128.66      127.18      5.56 o 
  11   8   0       97.26      101.37      7.67 o 
  12   8   0       50.37       67.84      5.80 o 
  13   8   0       17.49        7.43      9.31 o 
  14   8   0       37.41       33.04      6.35 o 
  15   8   0      110.65      101.18      7.06 o 
  16   8   0      280.08      291.60      8.26 o 
  17   8   0        0.09       19.06      7.89 o 
  18   8   0       91.39       88.18      8.28 o 
  19   8   0        0.22       -5.87     10.84 o 
  20   8   0      143.67      122.88      8.68 o 
  21   8   0        0.00       -0.29      8.35 o 
  22   8   0        7.19       18.08     13.77 o 
  23   8   0        5.40       -6.26      9.65 o 
   1   9   0     1511.74     1580.80     54.48 o 
   2   9   0      386.23      397.08     13.33 o 
   3   9   0        0.49       -3.23      4.42 o 
   4   9   0      426.50      413.70     17.43 o 
   5   9   0      473.44      462.28      8.97 o 
   6   9   0        2.89       -1.96      4.45 o 
   7   9   0        0.17       -3.23      5.86 o 
   8   9   0       43.85       41.06      5.32 o 
   9   9   0      100.93       93.36      5.48 o 
  10   9   0       72.41       72.24      9.94 o 
  11   9   0      197.58      172.73     17.52 o 
  12   9   0      107.80      107.14      7.02 o 
  13   9   0        0.10       -1.37      8.85 o 
  14   9   0       94.06       85.73      6.82 o 
  15   9   0       89.16      101.27      7.13 o 
  16   9   0        0.11       -3.13      7.24 o 
  17   9   0       70.34       78.99      7.74 o 
  18   9   0       18.55       20.72      7.58 o 
  19   9   0        1.90        7.92     14.62 o 
  20   9   0       10.52        6.06      8.49 o 
  21   9   0        3.74       26.49     18.62 o 
  22   9   0       48.41       61.00      9.33 o 
  23   9   0       12.63       28.35     15.03 o 
   0  10   0       43.30       45.55      7.28 o 
   1  10   0     1683.53     1909.25     66.41 o 
   2  10   0      656.46      665.52     33.28 o 
   3  10   0     2088.64     2288.94     97.35 o 
   4  10   0      153.90      156.80      8.11 o 
   5  10   0      117.64      119.75      5.11 o 
   6  10   0       27.89       29.03      4.91 o 
   7  10   0      201.46      205.48      6.24 o 
   8  10   0       33.69       28.84      5.53 o 
   9  10   0      360.35      346.05      7.18 o 
  10  10   0        2.11       -4.50      6.14 o 
  11  10   0     1296.66     1271.40     39.12 o 
  12  10   0      254.39      265.99      7.78 o 
  13  10   0      774.12      767.18     27.33 o 
  14  10   0       36.15       32.26      7.28 o 
  15  10   0      301.56      299.33     14.22 o 
  16  10   0       99.42       91.79      8.06 o 
  17  10   0      150.17      130.01     18.53 o 
  18  10   0        8.40       18.08      7.62 o 
  19  10   0        1.13       19.36      7.74 o 
  20  10   0        1.31       -8.02      8.42 o 
  21  10   0        2.58       -9.68     16.51 o 
  22  10   0        0.32       -4.99      9.50 o 
   1  11   0        0.00        5.08      5.31 o 
   2  11   0       54.56       54.06      5.61 o 
   3  11   0      537.76      539.80     36.29 o 
   4  11   0        0.01        1.17      8.68 o 
   5  11   0       26.88       28.25      5.58 o 
   6  11   0      665.27      666.79     12.88 o 
   7  11   0      363.58      369.12      7.74 o 
   8  11   0       23.45       18.18      6.01 o 
   9  11   0      335.48      339.99      8.64 o 
  10  11   0      316.05      299.72     10.17 o 
  11  11   0       53.28       48.39      6.84 o 
  12  11   0        0.62       -0.98      6.95 o 
  13  11   0       54.60       51.13      9.09 o 
  14  11   0      550.88      549.77     13.39 o 
  15  11   0        5.44        0.29      7.53 o 
  16  11   0      111.36       97.95      7.94 o 
  17  11   0       14.49       13.88     20.25 o 
  18  11   0        1.90       -5.28      7.92 o 
  19  11   0        1.82       -0.20      8.12 o 
  20  11   0       16.64       26.49      8.79 o 
  21  11   0       21.60        3.81      9.46 o 
   0  12   0     1072.92     1063.87     21.34 o 
   1  12   0       60.81       66.77      6.18 o 
   2  12   0        6.62        5.38      7.31 o 
   3  12   0       58.44       59.44      5.91 o 
   4  12   0      266.26      299.72     20.28 o 
   5  12   0      421.91      427.39     15.31 o 
   6  12   0      388.61      404.51     19.26 o 
   7  12   0       60.66       55.72      8.86 o 
   8  12   0       46.12       52.89      6.67 o 
   9  12   0       73.00       71.17      7.06 o 
  10  12   0      210.03      198.74      8.00 o 
  11  12   0      215.62      200.10      8.24 o 
  12  12   0        4.45        2.54     12.78 o 
  13  12   0      117.35      113.79      7.71 o 
  14  12   0        4.42       12.71      7.58 o 
  15  12   0       12.78       -2.35      7.68 o 
  16  12   0       58.15       48.19      9.56 o 
  17  12   0        0.02        4.20      7.74 o 
  18  12   0        5.91        4.50      8.33 o 
  19  12   0       40.33       67.74     11.63 o 
  20  12   0       12.87       -6.16     11.33 o 
   1  13   0      230.32      214.67      7.44 o 
   2  13   0      224.31      214.87      7.49 o 
   3  13   0      660.90      679.59     20.37 o 
   4  13   0      368.65      358.86      8.56 o 
   5  13   0     1244.69     1287.43     28.30 o 
   6  13   0       86.68      102.25      9.55 o 
   7  13   0      261.13      273.71      8.30 o 
   8  13   0      137.08      141.45      8.12 o 
   9  13   0     1009.21     1011.28     13.25 o 
  10  13   0       19.97        4.30      9.18 o 
  11  13   0      216.74      201.47     14.03 o 
  12  13   0       45.26       44.58     17.81 o 
  13  13   0        6.89       12.51      7.52 o 
  14  13   0        0.88       12.61      7.61 o 
  15  13   0        9.74       17.11      7.72 o 
  16  13   0       40.29       32.45      8.37 o 
  17  13   0        3.16       -4.89      8.36 o 
  18  13   0        2.72        0.49     15.64 o 
  19  13   0        7.34       10.36      8.94 o 
   0  14   0      139.30      138.91      9.92 o 
   1  14   0      405.97      421.23     20.45 o 
   2  14   0        0.00       -2.44      6.46 o 
   3  14   0       56.63       65.01     13.81 o 
   4  14   0       82.79       85.54     10.24 o 
   5  14   0       22.15       13.59      9.37 o 
   6  14   0       58.31       56.11      9.57 o 
   7  14   0        4.10        2.83      7.24 o 
   8  14   0       34.50       30.60     10.93 o 
   9  14   0       27.80       35.88      9.36 o 
  10  14   0        0.09        2.25      8.06 o 
  11  14   0       36.78       33.82      7.62 o 
  12  14   0       12.75       18.18      9.63 o 
  13  14   0       27.87       29.42      7.73 o 
  14  14   0        6.17       -6.45      8.26 o 
  15  14   0        9.31       -6.16      8.56 o 
  16  14   0        2.77       -6.75      8.57 o 
  17  14   0       17.00        1.86      8.82 o 
  18  14   0        2.40       18.48      9.01 o 
   1  15   0      110.18      106.26      9.56 o 
   2  15   0        3.67        3.71      7.11 o 
   3  15   0      125.01      120.83      8.04 o 
   4  15   0      227.30      237.25     18.36 o 
   5  15   0       29.67       43.01      7.37 o 
   6  15   0       30.07       34.02      7.22 o 
   7  15   0       49.30       44.67      9.09 o 
   8  15   0       39.39       38.91      7.57 o 
   9  15   0       12.25       12.02     15.50 o 
  10  15   0      272.13      255.04      8.97 o 
  11  15   0       10.51        4.50     10.73 o 
  12  15   0      203.66      192.77     10.40 o 
  13  15   0       69.83       59.92      8.79 o 
  14  15   0       23.61       31.28      9.91 o 
  15  15   0        0.30       -0.88     18.07 o 
  16  15   0        0.68       -5.57      9.04 o 
  17  15   0        0.45        7.82      8.93 o 
   0  16   0       10.90        7.62     10.53 o 
   1  16   0      108.97      117.50      8.26 o 
   2  16   0        9.00       20.14      7.51 o 
   3  16   0        0.17       -2.74      7.45 o 
   4  16   0       20.40       24.15      7.63 o 
   5  16   0       29.09       20.33      7.97 o 
   6  16   0       31.92       34.21      8.08 o 
   7  16   0       64.37       63.54      8.08 o 
   8  16   0        1.17       -2.35      7.94 o 
   9  16   0        1.82       -2.25      7.90 o 
  10  16   0        8.72       19.84      8.13 o 
  11  16   0       61.80       62.37      8.57 o 
  12  16   0        1.81       10.36      8.24 o 
  13  16   0       42.92       54.74      8.62 o 
  14  16   0       52.20       37.73      9.36 o 
  15  16   0        5.68       10.66      9.18 o 
   1  17   0        6.83       -4.99      8.02 o 
   2  17   0       39.73       42.13      7.95 o 
   3  17   0        1.89       10.85     12.26 o 
   4  17   0        3.04       -4.30      7.90 o 
   5  17   0      116.69      127.08      9.47 o 
   6  17   0       19.97       15.05      9.39 o 
   7  17   0      133.23      141.16      9.18 o 
   8  17   0        1.23       -7.53      8.46 o 
   9  17   0        0.18       -8.31      8.35 o 
  10  17   0       11.15       15.05      9.29 o 
  11  17   0        0.25        9.78     19.50 o 
  12  17   0        9.01        4.01      8.88 o 
  13  17   0        2.48        1.27      8.93 o 
   0  18   0       21.59        5.47     12.14 o 
   1  18   0        3.11       16.13      8.01 o 
   2  18   0        7.57        6.35      8.18 o 
   3  18   0        7.00       -0.98      8.29 o 
   4  18   0        0.38        6.45      8.04 o 
   5  18   0        1.38       11.14     14.22 o 
   6  18   0        5.44       15.93      8.49 o 
   7  18   0        0.94        5.47      8.99 o 
   8  18   0        5.91       16.62     17.22 o 
   9  18   0        1.98       -3.81      8.92 o 
  10  18   0       37.24       41.64      9.28 o 
  11  18   0       27.50       16.72      9.11 o 
   1  19   0        0.13       13.78      8.42 o 
   2  19   0        8.33        7.53      8.42 o 
   3  19   0        0.03        5.28      8.85 o 
   4  19   0        5.39       -2.54     14.00 o 
   5  19   0        0.01       -9.09      9.11 o 
   6  19   0        0.04        5.96      8.82 o 
   7  19   0        0.16       23.07      8.63 o 
   8  19   0        3.92       -4.79      9.35 o 
   0  20   0        2.05       15.05     12.62 o 
   1  20   0        0.04      -10.17     14.25 o 
   2  20   0        2.20       -6.84     20.25 o 
 -26   1   1        2.95       19.45      8.79 o 
 -25   1   1        0.07       -5.67      5.69 o 
 -24   1   1        8.16        9.58      5.29 o 
 -23   1   1        3.18        4.99      4.89 o 
 -22   1   1        6.77        0.88      5.16 o 
 -21   1   1       47.40       53.96      4.20 o 
 -20   1   1       22.57        7.72      4.22 o 
 -19   1   1      528.74      572.84      6.42 o 
 -18   1   1       80.59       54.55      5.75 o 
 -17   1   1     1583.18     1685.98     21.03 o 
 -16   1   1      971.54      935.32     16.66 o 
 -15   1   1      201.11      185.05      3.99 o 
 -14   1   1      941.62      969.83     13.77 o 
 -13   1   1      144.83      155.14      2.98 o 
 -12   1   1      143.75      138.23      2.62 o 
 -11   1   1     1876.26     1891.37     15.10 o 
 -10   1   1     2704.73     2778.69     25.40 o 
  -9   1   1      125.09      148.10      4.88 o 
  -8   1   1      865.78      798.17      8.64 o 
  -7   1   1       43.07       44.19      1.40 o 
  -6   1   1       21.19       22.58      1.41 o 
  -5   1   1       62.29       58.75      1.19 o 
  -4   1   1       12.20       13.00      0.95 o 
  -3   1   1     2343.89     2055.69     10.31 o 
  -2   1   1      909.53      775.69      3.99 o 
  -1   1   1       35.75       46.34      4.46 o 
   0   1   1      293.58      263.94     12.16 o 
   2   1   1      292.37      299.42     10.46 o 
   3   1   1     3871.23     3649.98    103.57 o 
   4   1   1      435.72      465.41     14.66 o 
   5   1   1     2018.52     2046.11     51.31 o 
   6   1   1      265.81      252.31      3.47 o 
   7   1   1       23.60       26.39      2.34 o 
   8   1   1        4.22      -24.15     42.21 o 
   9   1   1     2330.30     2487.28     68.38 o 
  10   1   1      130.55      159.83     22.87 o 
  11   1   1      280.28      257.58      7.35 o 
  12   1   1       10.25        3.62      3.84 o 
  13   1   1      120.22      117.11      3.70 o 
  14   1   1        6.72      -25.12     26.99 o 
  15   1   1     2928.28     3127.38     84.44 o 
  16   1   1       91.15        5.18     41.25 o 
  17   1   1     2187.87     2284.73     70.10 o 
  18   1   1        6.82      -46.63     48.40 o 
  19   1   1       69.36       73.81      5.25 o 
  20   1   1       66.28       73.22      5.31 o 
  21   1   1        2.68       -5.38      6.39 o 
  22   1   1        0.33        5.47      5.91 o 
  23   1   1        0.06       12.41     11.00 o 
  24   1   1        4.54       10.95      6.21 o 
  25   1   1        0.38        6.55      6.52 o 
 -25   2   1        0.05       -0.68     16.18 o 
 -24   2   1       14.83       25.71      9.49 o 
 -23   2   1       21.54       33.33      8.21 o 
 -22   2   1        7.01        0.29     13.89 o 
 -21   2   1        0.02       -5.18      7.39 o 
 -20   2   1      262.11      290.43     16.54 o 
 -19   2   1      121.23      121.90      8.04 o 
 -18   2   1      333.67      370.00     11.91 o 
 -17   2   1     1201.09     1290.46     17.35 o 
 -16   2   1      175.25      182.70     29.87 o 
 -15   2   1       13.01       13.59      7.26 o 
 -14   2   1      359.63      354.85      6.59 o 
 -13   2   1      312.83      275.67      9.60 o 
 -12   2   1     1764.17     1920.59     24.98 o 
 -11   2   1        2.66      -29.33     30.16 o 
 -10   2   1      177.22      191.40      6.17 o 
  -9   2   1        3.44       10.85      3.21 o 
  -8   2   1     1537.75     1653.23     17.51 o 
  -7   2   1      516.49      457.40      6.11 o 
  -6   2   1        5.83        6.06      2.22 o 
  -5   2   1       16.42       12.90      2.10 o 
  -4   2   1     1486.63     1369.45     22.84 o 
  -3   2   1      408.91      426.90      7.30 o 
  -1   2   1      502.05      443.81     16.47 o 
   1   2   1       19.91      -28.64     37.90 o 
   2   2   1       86.47       88.08      2.03 o 
   3   2   1      306.85      271.86      4.08 o 
   4   2   1      315.88      349.96      7.60 o 
   5   2   1       21.63       21.51      2.62 o 
   6   2   1      125.94      106.36      2.77 o 
   7   2   1      748.03      778.23     25.16 o 
   8   2   1      373.49      444.10     23.24 o 
   9   2   1      318.76      332.95      6.21 o 
  10   2   1       10.40       18.48      3.79 o 
  11   2   1        3.43       -9.19     13.93 o 
  12   2   1     1288.53     1392.23     19.13 o 
  13   2   1      119.85      122.58      7.58 o 
  14   2   1      335.20      370.20      8.39 o 
  15   2   1      461.46      457.10      9.46 o 
  16   2   1      766.54      825.05     15.27 o 
  17   2   1      130.36      125.81      8.00 o 
  18   2   1        0.08       -1.08      6.88 o 
  19   2   1       24.81       35.00      6.80 o 
  20   2   1       36.01       31.38      6.82 o 
  21   2   1        0.73        1.56      9.25 o 
  22   2   1       28.67       27.47      7.70 o 
  23   2   1        0.37       -8.41     10.51 o 
  24   2   1        8.53        6.06      9.36 o 
  25   2   1       61.45       83.58      9.92 o 
 -25   3   1        4.92       15.45     11.55 o 
 -24   3   1       21.78       38.42      8.70 o 
 -23   3   1        2.27       21.21      8.06 o 
 -22   3   1       11.49        3.23      8.06 o 
 -21   3   1       70.05       62.86      7.73 o 
 -20   3   1       17.49       10.36      7.24 o 
 -19   3   1       14.59        4.40      9.56 o 
 -18   3   1      264.16      290.04      8.50 o 
 -17   3   1      173.02      162.47     13.77 o 
 -16   3   1      206.53      195.41      7.89 o 
 -15   3   1     1032.44     1094.47     15.86 o 
 -14   3   1        2.47      -19.30     19.30 o 
 -13   3   1       67.93       69.31      4.99 o 
 -12   3   1        2.97       -3.91      4.38 o 
 -11   3   1     2159.98     2376.72     44.18 o 
 -10   3   1     1066.80     1064.36     15.38 o 
  -9   3   1      915.30      940.70     39.81 o 
  -8   3   1     1608.65     1583.34     66.02 o 
  -7   3   1     3838.65     3624.66    151.71 o 
  -6   3   1     2213.26     2135.85     39.25 o 
  -5   3   1     4874.65     4580.51    170.44 o 
  -4   3   1        0.01       -0.59      2.17 o 
  -3   3   1     1234.20     1199.06     12.85 o 
  -2   3   1     2359.97     2486.40     30.78 o 
  -1   3   1     1914.44     1817.76     62.49 o 
   0   3   1     1125.08     1243.54     12.43 o 
   1   3   1      504.52      578.61     39.11 o 
   2   3   1     1107.35      997.49     23.92 o 
   3   3   1       43.72       41.84      2.32 o 
   4   3   1      287.76      267.65      3.68 o 
   5   3   1      604.43      601.39     11.58 o 
   6   3   1     1618.63     1579.62     16.25 o 
   7   3   1       16.19       26.20      3.27 o 
   8   3   1     1012.92     1045.30     15.85 o 
   9   3   1       17.61       14.86      3.91 o 
  10   3   1      751.70      786.93     24.40 o 
  11   3   1      396.86      409.98     12.46 o 
  12   3   1     1323.36     1443.65     24.60 o 
  13   3   1      171.62      171.76      6.71 o 
  14   3   1       49.10       35.68     11.26 o 
  15   3   1     1339.37     1395.16     38.63 o 
  16   3   1      334.32      325.23      9.70 o 
  17   3   1      336.13      327.68      8.59 o 
  18   3   1       74.33       69.41      7.48 o 
  19   3   1        3.40       -4.50      7.07 o 
  20   3   1       31.11       43.21      7.21 o 
  21   3   1       52.61       51.91     25.38 o 
  22   3   1        0.10       -6.55      7.93 o 
  23   3   1        0.88       -8.41      8.44 o 
  24   3   1        1.83        6.16      8.89 o 
  25   3   1        5.30       17.20      9.58 o 
 -25   4   1        7.82        4.79     15.61 o 
 -24   4   1       45.44       69.31      9.31 o 
 -23   4   1        2.97       -7.72     10.24 o 
 -22   4   1        4.92        8.60     22.83 o 
 -21   4   1       73.02       70.68      7.78 o 
 -20   4   1        8.45        1.47      7.22 o 
 -19   4   1      131.87      128.16     10.44 o 
 -18   4   1       18.41       11.73      7.03 o 
 -17   4   1        0.12       22.87      6.97 o 
 -16   4   1      216.51      200.20      7.70 o 
 -15   4   1       64.82       69.89      6.40 o 
 -14   4   1       49.53       42.13      5.65 o 
 -13   4   1       42.31       56.89      4.96 o 
 -12   4   1       14.73       10.75      5.52 o 
 -11   4   1     2048.90     2222.85     63.15 o 
 -10   4   1      399.93      422.30     14.53 o 
  -9   4   1      235.64      219.95      4.42 o 
  -8   4   1      157.63      145.75      9.84 o 
  -7   4   1     3459.95     3747.73    143.10 o 
  -6   4   1      342.72      309.79     15.67 o 
  -5   4   1     3534.51     3775.40    104.32 o 
  -4   4   1      168.69      150.93      7.04 o 
  -3   4   1    13719.55    14687.01    217.64 o 
  -2   4   1       41.92       29.82      2.39 o 
  -1   4   1     4814.99     5121.10    112.15 o 
   0   4   1        2.15        8.90      7.84 o 
   1   4   1     6053.73     6703.07    262.92 o 
   2   4   1     1272.82     1165.34     17.11 o 
   3   4   1     1982.14     2008.67     56.73 o 
   4   4   1       11.53        6.06      2.41 o 
   5   4   1     2072.83     2153.06     49.56 o 
   6   4   1      376.33      353.58      5.71 o 
   7   4   1       70.50      100.59      3.81 o 
   8   4   1      522.66      547.92     10.99 o 
   9   4   1        0.03       -1.37      3.90 o 
  10   4   1       32.94       44.77      4.58 o 
  11   4   1      115.58      126.69      5.06 o 
  12   4   1        0.08        8.60      7.08 o 
  13   4   1      768.06      878.92     15.02 o 
  14   4   1      292.53      307.44      8.89 o 
  15   4   1      359.87      388.48     22.14 o 
  16   4   1        0.18       -5.87      7.77 o 
  17   4   1        1.60       -5.18     15.95 o 
  18   4   1      123.28      118.38      7.62 o 
  19   4   1       21.07       28.45      7.21 o 
  20   4   1       11.26       12.22      7.22 o 
  21   4   1       24.02       20.92      7.68 o 
  22   4   1        5.25       -5.57      7.97 o 
  23   4   1        0.22       -5.28      8.79 o 
  24   4   1       14.85        0.68     19.57 o 
  25   4   1        8.93        6.16      9.64 o 
 -25   5   1        0.53        3.32      9.80 o 
 -24   5   1       13.20       19.84     21.44 o 
 -23   5   1       17.17       11.93      8.67 o 
 -22   5   1       48.38       57.48      9.24 o 
 -21   5   1       15.23       27.08      7.30 o 
 -20   5   1        9.12       12.90      7.25 o 
 -19   5   1        0.00       -6.94      7.02 o 
 -18   5   1        2.82       -4.11      7.04 o 
 -17   5   1      506.11      521.52     20.91 o 
 -16   5   1      126.40      143.70      7.17 o 
 -15   5   1       22.15       26.78      7.09 o 
 -14   5   1      280.74      282.32      6.79 o 
 -13   5   1        3.46       -0.29      5.15 o 
 -12   5   1      474.71      513.90     39.30 o 
 -11   5   1      470.54      480.95     12.20 o 
 -10   5   1       17.69       13.69      4.25 o 
  -9   5   1     2699.42     2635.18    136.23 o 
  -8   5   1       78.82       77.72      4.18 o 
  -7   5   1        1.78       -1.27      4.58 o 
  -6   5   1     2927.44     2859.92    103.38 o 
  -5   5   1     3271.79     3310.96     65.87 o 
  -4   5   1      993.88      987.33     13.64 o 
  -3   5   1      438.87      449.28      8.59 o 
  -2   5   1      585.80      621.43     15.64 o 
  -1   5   1       38.55       39.10      5.06 o 
   0   5   1     2625.11     2555.81     38.52 o 
   1   5   1      420.46      387.31     15.40 o 
   2   5   1      290.18      326.50     28.54 o 
   3   5   1        0.07        8.90      2.37 o 
   4   5   1      887.35      891.62     20.51 o 
   5   5   1     1257.60     1205.91     24.07 o 
   6   5   1     2316.91     2369.58     97.52 o 
   7   5   1      890.16      936.49     17.84 o 
   8   5   1     1179.63     1209.03     39.84 o 
   9   5   1      193.83      186.81      4.81 o 
  10   5   1     2452.88     2535.57     81.51 o 
  11   5   1      190.95      206.85      8.65 o 
  12   5   1      222.59      253.97      6.33 o 
  13   5   1       29.00       37.15      5.53 o 
  14   5   1       90.20       86.71     13.83 o 
  15   5   1        9.91       11.63      8.65 o 
  16   5   1        7.34        1.08      6.99 o 
  17   5   1       55.53       54.25      6.87 o 
  18   5   1       55.01       60.71      7.37 o 
  19   5   1       78.53       91.40      7.54 o 
  20   5   1        2.21        0.00      7.53 o 
  21   5   1       13.58       19.16      8.29 o 
  22   5   1       29.03       35.58      8.53 o 
  23   5   1        8.74       20.24      8.90 o 
  24   5   1       47.49       52.01      9.59 o 
 -24   6   1       56.08       89.35     13.11 o 
 -23   6   1        2.24        2.05      8.59 o 
 -22   6   1       16.39       28.25      8.30 o 
 -21   6   1        4.24       11.63      7.68 o 
 -20   6   1        0.04       -4.69      8.97 o 
 -19   6   1        5.79       15.93      6.79 o 
 -18   6   1       61.53       65.98      8.69 o 
 -17   6   1        0.32       -2.83      6.73 o 
 -16   6   1       70.31       75.47      6.77 o 
 -15   6   1      307.69      290.92      8.18 o 
 -14   6   1      572.57      570.21     24.17 o 
 -13   6   1       23.27       29.82      5.39 o 
 -12   6   1        2.57        8.99     10.96 o 
 -11   6   1      131.26      127.28      5.03 o 
 -10   6   1       26.51       24.34      4.37 o 
  -9   6   1       10.89       12.22      4.21 o 
  -8   6   1        7.56        2.64      4.03 o 
  -7   6   1      191.57      196.68      8.25 o 
  -6   6   1      123.05      154.26      4.27 o 
  -5   6   1       81.85       77.13      3.37 o 
  -4   6   1      687.47      724.27     12.78 o 
  -3   6   1      249.02      229.43      3.77 o 
  -2   6   1       21.31       26.78      3.09 o 
  -1   6   1       71.69       69.50      3.24 o 
   0   6   1       28.85       27.27      5.70 o 
   1   6   1        5.56        5.96      3.05 o 
   2   6   1      602.99      726.91     32.04 o 
   3   6   1        0.74       -1.17      8.72 o 
   4   6   1       10.03       13.59      3.06 o 
   5   6   1        7.91        6.35      3.34 o 
   6   6   1       20.79        8.60      6.05 o 
   7   6   1        8.80       -0.49      4.18 o 
   8   6   1      908.70      957.22     26.72 o 
   9   6   1        0.01       -1.86      7.78 o 
  10   6   1       50.58       50.73      4.52 o 
  11   6   1        9.28       11.14      4.57 o 
  12   6   1      603.31      615.76     11.69 o 
  13   6   1        2.91       -0.29      5.50 o 
  14   6   1      532.82      561.90     11.00 o 
  15   6   1       12.91       10.66      6.70 o 
  16   6   1       26.02       18.96      6.56 o 
  17   6   1       31.28       40.08      7.04 o 
  18   6   1       25.88       38.71      7.70 o 
  19   6   1       60.81       59.63      8.04 o 
  20   6   1        3.95       -0.78      7.67 o 
  21   6   1        4.58       13.69      7.95 o 
  22   6   1        5.11        6.55     13.06 o 
  23   6   1        0.98        3.42      8.98 o 
  24   6   1        2.31       -8.80      9.66 o 
 -24   7   1        0.05        6.65      9.11 o 
 -23   7   1       26.71       45.07      8.85 o 
 -22   7   1       27.94       32.85      8.55 o 
 -21   7   1       24.67       28.06     12.06 o 
 -20   7   1        4.00       16.33     16.43 o 
 -19   7   1       64.50       51.22      7.51 o 
 -18   7   1       87.65       86.22      7.67 o 
 -17   7   1      742.12      803.06     27.54 o 
 -16   7   1      164.25      149.27      9.73 o 
 -15   7   1       23.67       19.36      6.53 o 
 -14   7   1        6.84       13.69      7.66 o 
 -13   7   1        3.91        3.52      5.44 o 
 -12   7   1      117.85      119.75     11.29 o 
 -11   7   1      583.87      567.76     43.65 o 
 -10   7   1       30.05       30.30      4.45 o 
  -9   7   1     1030.21      950.28     68.86 o 
  -8   7   1      605.24      595.82     35.66 o 
  -7   7   1     2207.08     2192.55     86.22 o 
  -6   7   1      513.87      492.98     23.62 o 
  -5   7   1       37.51       37.93      3.50 o 
  -4   7   1      785.39      776.37     13.38 o 
  -3   7   1      116.60      113.69      9.15 o 
  -2   7   1      534.37      576.56     43.87 o 
  -1   7   1      178.54      225.42     35.62 o 
   0   7   1      615.87      655.84     14.12 o 
   1   7   1        1.39      -26.39     26.55 o 
   2   7   1      195.43      209.98     12.20 o 
   3   7   1       12.77       17.69      3.42 o 
   4   7   1       29.68       41.35     10.41 o 
   5   7   1        2.26       -1.86      4.49 o 
   6   7   1       49.63       42.62      4.10 o 
   7   7   1      256.23      232.75      5.10 o 
   8   7   1      160.55      166.97      9.81 o 
   9   7   1       24.60       22.19      5.59 o 
  10   7   1        5.71       10.36      4.64 o 
  11   7   1      190.92      178.89      7.35 o 
  12   7   1       52.80       50.93      6.86 o 
  13   7   1      130.62      148.88      7.55 o 
  14   7   1        0.33       -0.68      5.93 o 
  15   7   1      105.59       92.77     12.20 o 
  16   7   1        9.43       -1.66      6.75 o 
  17   7   1      735.04      721.43     12.74 o 
  18   7   1      374.70      379.39      9.27 o 
  19   7   1        7.18        5.77      9.80 o 
  20   7   1       10.45       10.46      7.84 o 
  21   7   1        2.08        3.91      8.23 o 
  22   7   1        7.73       14.08      8.54 o 
  23   7   1        2.88        5.96     13.44 o 
  24   7   1        1.12       -0.59      9.66 o 
 -23   8   1       23.40       13.88      9.44 o 
 -22   8   1        0.35       -5.28      8.85 o 
 -21   8   1       57.42       56.80      8.74 o 
 -20   8   1        5.24        5.96     11.66 o 
 -19   8   1      125.67      154.16      8.55 o 
 -18   8   1       20.26       30.21      7.45 o 
 -17   8   1      550.62      561.80     11.22 o 
 -16   8   1       85.68       90.62      9.36 o 
 -15   8   1        1.09        3.23      6.27 o 
 -14   8   1       11.39       32.75      5.88 o 
 -13   8   1      269.55      256.41      9.92 o 
 -12   8   1       50.90       40.86      5.40 o 
 -11   8   1       82.42       94.24      5.61 o 
 -10   8   1       92.36       88.27      5.61 o 
  -9   8   1       66.91       75.96      4.80 o 
  -8   8   1        5.51       -2.64      4.57 o 
  -7   8   1      132.61      135.59      4.93 o 
  -6   8   1       87.08       80.75      4.23 o 
  -5   8   1     1075.29     1130.83     19.64 o 
  -4   8   1      218.01      218.29      6.50 o 
  -3   8   1      334.43      357.98     15.19 o 
  -2   8   1      375.19      380.36     13.40 o 
  -1   8   1     9189.90     9849.41    304.23 o 
   0   8   1      945.80      988.99     14.94 o 
   1   8   1     5621.37     6415.67    144.53 o 
   2   8   1      267.19      264.13     10.07 o 
   3   8   1      879.61      945.68     33.90 o 
   4   8   1       29.71       24.63      3.97 o 
   5   8   1     1747.94     1790.68     18.40 o 
   6   8   1       53.25       54.55      4.62 o 
   7   8   1     1111.34     1155.95     26.58 o 
   8   8   1      189.80      188.96      5.16 o 
   9   8   1       30.70       28.74      4.70 o 
  10   8   1      258.96      240.87      9.63 o 
  11   8   1        5.34        5.08      8.94 o 
  12   8   1        3.84        4.79      9.40 o 
  13   8   1       43.79       47.31      6.14 o 
  14   8   1      118.03      109.49      6.57 o 
  15   8   1       41.93       43.40      6.82 o 
  16   8   1       42.14       47.41      7.25 o 
  17   8   1       88.03      101.27      7.97 o 
  18   8   1        3.89       -3.81      8.04 o 
  19   8   1       39.09       23.36      7.81 o 
  20   8   1        4.15       15.35     13.22 o 
  21   8   1        1.86       -7.14      8.44 o 
  22   8   1        3.31       -4.20     13.62 o 
  23   8   1       45.18       81.43     20.49 o 
 -23   9   1        0.81       -9.09      9.50 o 
 -22   9   1        3.67       -4.01      8.90 o 
 -21   9   1        1.66       -6.45      8.38 o 
 -20   9   1        6.30       -5.38      8.03 o 
 -19   9   1       11.18        6.26      7.74 o 
 -18   9   1        6.92        8.02      7.59 o 
 -17   9   1      176.77      168.33      9.56 o 
 -16   9   1      177.48      154.45      8.19 o 
 -15   9   1        1.99       12.81      6.61 o 
 -14   9   1      171.03      152.01      6.75 o 
 -13   9   1       42.82       36.36      6.62 o 
 -12   9   1       10.71       29.42      8.94 o 
 -11   9   1      227.42      234.51     18.64 o 
 -10   9   1      471.98      461.99      7.58 o 
  -9   9   1       68.85       70.38      7.35 o 
  -8   9   1       92.34       96.78      5.98 o 
  -7   9   1      223.93      224.84      5.43 o 
  -6   9   1      255.08      248.98     11.99 o 
  -5   9   1      317.29      331.10     18.52 o 
  -4   9   1     2240.17     2292.85    100.37 o 
  -3   9   1      486.38      492.59     29.16 o 
  -2   9   1      417.94      438.14     28.56 o 
  -1   9   1      536.31      558.18     13.91 o 
   0   9   1       44.76       42.03      5.50 o 
   1   9   1     1099.91     1125.85     15.66 o 
   2   9   1     1017.10     1033.08     49.43 o 
   3   9   1      157.92      155.53      7.01 o 
   4   9   1     1501.16     1642.77     88.42 o 
   5   9   1      441.19      451.43      9.59 o 
   6   9   1       36.36       37.24      4.42 o 
   7   9   1       66.41       69.21      8.09 o 
   8   9   1      105.57      106.55      7.73 o 
   9   9   1       75.62       74.88      5.65 o 
  10   9   1      446.53      422.50      8.02 o 
  11   9   1      387.26      380.27     12.20 o 
  12   9   1      100.62      100.20     12.21 o 
  13   9   1        1.12        4.01      6.13 o 
  14   9   1        1.35        1.37      9.66 o 
  15   9   1      192.71      177.13      7.95 o 
  16   9   1       23.24       20.33     11.46 o 
  17   9   1       86.90       75.37      7.80 o 
  18   9   1        4.70        7.53      7.45 o 
  19   9   1        0.01        3.03      7.66 o 
  20   9   1       13.75       19.84     10.66 o 
  21   9   1        9.21       17.20      8.69 o 
  22   9   1        3.56        5.77     16.87 o 
 -22  10   1        0.56       -2.64     14.42 o 
 -21  10   1        5.74        8.50     23.73 o 
 -20  10   1        0.36        1.08      8.09 o 
 -19  10   1        0.71        9.09      7.76 o 
 -18  10   1       21.42       26.69      7.55 o 
 -17  10   1       47.92       39.79      7.60 o 
 -16  10   1        1.03        1.76      6.95 o 
 -15  10   1       22.53       14.86      9.56 o 
 -14  10   1      476.13      453.88     12.55 o 
 -13  10   1      237.55      221.71      7.66 o 
 -12  10   1      188.86      183.39      7.25 o 
 -11  10   1       72.25       80.26      8.55 o 
 -10  10   1      155.90      153.48      6.64 o 
  -9  10   1      387.28      386.91      7.18 o 
  -8  10   1      201.09      208.71     10.44 o 
  -7  10   1      241.86      236.08      6.06 o 
  -6  10   1      496.00      500.31     10.82 o 
  -5  10   1        0.24       -0.10      4.61 o 
  -4  10   1      682.01      713.22     16.30 o 
  -3  10   1        5.75        5.08      4.95 o 
  -2  10   1     4990.20     5268.51    155.46 o 
  -1  10   1      297.00      317.61     15.52 o 
   0  10   1       83.88       84.36      5.08 o 
   1  10   1      138.09      141.35      7.73 o 
   2  10   1      252.08      269.90     12.87 o 
   3  10   1        0.00       -2.35      4.78 o 
   4  10   1      361.26      354.66     15.85 o 
   5  10   1        0.33       -4.01      4.77 o 
   6  10   1      632.74      644.60     11.75 o 
   7  10   1      134.63      139.79     11.78 o 
   8  10   1      248.50      225.62     11.71 o 
   9  10   1       67.92       63.93      5.92 o 
  10  10   1        3.27       -2.93      5.89 o 
  11  10   1       18.49       14.37      5.31 o 
  12  10   1       27.11       20.24      6.92 o 
  13  10   1       47.45       40.28      6.91 o 
  14  10   1       39.19       40.96     14.50 o 
  15  10   1      116.17      118.87      8.04 o 
  16  10   1       56.50       39.69     10.42 o 
  17  10   1       18.41        8.50      7.97 o 
  18  10   1        1.82       10.75      8.22 o 
  19  10   1        1.23       -5.87      8.37 o 
  20  10   1        4.24        7.53      8.59 o 
  21  10   1        1.00       22.78     14.73 o 
  22  10   1        1.27       -6.26     12.82 o 
 -21  11   1        0.45       -3.03      9.04 o 
 -20  11   1       21.91        7.43      8.72 o 
 -19  11   1        3.31       -1.56      9.29 o 
 -18  11   1        0.90       -3.81      7.48 o 
 -17  11   1       12.94       22.68     10.25 o 
 -16  11   1       27.80       25.51      9.30 o 
 -15  11   1       83.28       78.20      7.84 o 
 -14  11   1      271.43      272.74      8.68 o 
 -13  11   1      221.11      234.32      8.00 o 
 -12  11   1      109.96      102.06     12.88 o 
 -11  11   1      306.39      318.58      8.46 o 
 -10  11   1      674.26      675.68     11.75 o 
  -9  11   1      210.89      214.18      7.25 o 
  -8  11   1      149.39      139.30      8.85 o 
  -7  11   1     1772.49     1719.22     17.13 o 
  -6  11   1       49.83       45.16      5.81 o 
  -5  11   1        4.44        5.57      6.60 o 
  -4  11   1      351.57      335.59      7.25 o 
  -3  11   1      868.37      886.93     14.68 o 
  -2  11   1       38.64       31.97      5.59 o 
  -1  11   1      664.70      693.18     26.36 o 
   0  11   1       61.87       52.40      5.79 o 
   1  11   1      533.86      525.92      9.60 o 
   2  11   1       80.78       81.82      5.59 o 
   3  11   1      331.56      325.13     37.87 o 
   4  11   1       90.87      100.88      5.78 o 
   5  11   1      273.54      293.46     17.29 o 
   6  11   1      323.83      331.88     14.96 o 
   7  11   1      702.72      641.96     15.30 o 
   8  11   1        1.23        1.56      6.15 o 
   9  11   1       88.51       91.69      6.82 o 
  10  11   1        0.26       -0.49      6.38 o 
  11  11   1        1.83       -4.59      9.67 o 
  12  11   1       33.64       26.78      7.04 o 
  13  11   1      133.59      126.30      7.92 o 
  14  11   1      389.50      365.21      9.11 o 
  15  11   1       44.46       23.07      9.72 o 
  16  11   1       61.34       68.92      7.84 o 
  17  11   1       32.91       23.07      7.91 o 
  18  11   1        2.43       -3.62      8.26 o 
  19  11   1        4.60        6.35      8.23 o 
  20  11   1        0.88       16.81      8.79 o 
  21  11   1        0.04       -3.91      9.26 o 
 -20  12   1       15.70       34.41     11.28 o 
 -19  12   1       28.97       23.17     14.84 o 
 -18  12   1        0.11       -7.14      8.13 o 
 -17  12   1        7.37       15.74      7.68 o 
 -16  12   1       48.80       46.14     10.12 o 
 -15  12   1       73.16       67.74      7.90 o 
 -14  12   1        0.18        1.56     11.06 o 
 -13  12   1       34.26       22.58     10.48 o 
 -12  12   1       39.36       47.70      8.63 o 
 -11  12   1       23.50       21.21     13.29 o 
 -10  12   1      334.28      352.21      8.04 o 
  -9  12   1      314.48      308.81     15.28 o 
  -8  12   1        4.14        7.23      6.45 o 
  -7  12   1       45.33       38.81      6.60 o 
  -6  12   1      601.68      606.08     21.37 o 
  -5  12   1     1213.36     1223.31     28.04 o 
  -4  12   1       48.80       44.38      6.22 o 
  -3  12   1        1.76        9.58      5.61 o 
  -2  12   1       33.50       31.38      5.69 o 
  -1  12   1      103.03      103.82     10.83 o 
   0  12   1      228.36      223.37      9.55 o 
   1  12   1       26.46       33.53      5.88 o 
   2  12   1       63.51       63.74      6.15 o 
   3  12   1      524.53      525.04     12.79 o 
   4  12   1        0.01       -6.06      6.14 o 
   5  12   1     1543.53     1547.17     39.22 o 
   6  12   1       19.64       15.84      6.68 o 
   7  12   1      192.04      188.47     10.70 o 
   8  12   1       32.12       33.63      6.79 o 
   9  12   1       43.19       50.64      7.00 o 
  10  12   1       68.47       59.92      7.23 o 
  11  12   1      351.80      341.26     17.16 o 
  12  12   1       44.01       58.85      7.48 o 
  13  12   1       43.05       33.73     12.10 o 
  14  12   1        1.76        6.45      7.38 o 
  15  12   1       55.11       69.02      7.94 o 
  16  12   1        0.88       -6.75      9.76 o 
  17  12   1        3.30        4.11      7.97 o 
  18  12   1        3.21       -2.93      8.35 o 
  19  12   1       40.43       40.47     11.18 o 
  20  12   1        1.07        2.15      9.15 o 
 -19  13   1       28.36       29.23      9.15 o 
 -18  13   1        8.58       19.65      8.56 o 
 -17  13   1        1.50       -8.41     12.67 o 
 -16  13   1       73.52       71.85      8.35 o 
 -15  13   1        4.10        0.88      7.65 o 
 -14  13   1        0.00       -7.04      7.44 o 
 -13  13   1        0.00        2.05      7.37 o 
 -12  13   1       84.59       85.44     15.10 o 
 -11  13   1      103.16       98.15      7.45 o 
 -10  13   1      573.06      553.59     13.93 o 
  -9  13   1       11.65       -3.52     15.76 o 
  -8  13   1      939.49      861.91     13.12 o 
  -7  13   1       70.39       69.02      7.47 o 
  -6  13   1       38.54       39.20      7.17 o 
  -5  13   1      411.80      427.58      8.76 o 
  -4  13   1       59.97       56.99      6.88 o 
  -3  13   1        1.70       -0.20      6.40 o 
  -2  13   1      297.36      290.82      7.32 o 
  -1  13   1        0.54       -8.31      8.32 o 
   0  13   1       70.17       56.40      6.51 o 
   1  13   1       82.62       91.40      6.59 o 
   2  13   1     1380.30     1443.26     70.44 o 
   3  13   1       52.17       53.18      7.58 o 
   4  13   1      840.10      842.45     45.34 o 
   5  13   1        0.79        3.81      8.39 o 
   6  13   1      236.12      239.50     12.04 o 
   7  13   1       41.50       43.89      7.14 o 
   8  13   1       49.02       44.97     17.83 o 
   9  13   1       27.73       37.24      7.38 o 
  10  13   1      237.41      232.36      8.98 o 
  11  13   1      156.79      184.76     16.70 o 
  12  13   1        3.17       -5.18      7.66 o 
  13  13   1       10.10        6.06      7.42 o 
  14  13   1       36.79       46.14      7.67 o 
  15  13   1      112.74       93.06      8.82 o 
  16  13   1       36.89       34.80      8.18 o 
  17  13   1        1.65        4.79      8.04 o 
  18  13   1        8.19       26.78      9.20 o 
  19  13   1       12.36       26.00      9.07 o 
 -18  14   1       44.27       50.54      9.70 o 
 -17  14   1        0.98       11.83     11.40 o 
 -16  14   1        3.20       -0.88      8.33 o 
 -15  14   1        3.01       -1.66      8.61 o 
 -14  14   1        2.07       -0.68      7.86 o 
 -13  14   1       14.96        7.23      7.70 o 
 -12  14   1        0.23        0.78      7.44 o 
 -11  14   1       27.15       30.89     11.33 o 
 -10  14   1      805.75      822.90     11.39 o 
  -9  14   1        7.43        1.27     11.32 o 
  -8  14   1      289.01      267.26      8.53 o 
  -7  14   1        6.93        2.93      7.25 o 
  -6  14   1      212.96      216.72     10.88 o 
  -5  14   1      233.60      235.98      8.32 o 
  -4  14   1     2015.79     1987.65     64.28 o 
  -3  14   1       33.67       28.84      7.01 o 
  -2  14   1       14.39       21.02      6.50 o 
  -1  14   1       35.13       36.07      6.79 o 
   0  14   1        3.26        2.15      9.06 o 
   1  14   1      129.43      140.38      7.37 o 
   2  14   1       28.39       11.83      8.93 o 
   3  14   1      103.93       97.76      7.38 o 
   4  14   1      168.38      158.07      7.90 o 
   5  14   1        3.18       -6.75      7.67 o 
   6  14   1      245.36      243.70      8.40 o 
   7  14   1       43.39       58.07      7.13 o 
   8  14   1        4.95        6.06      7.41 o 
   9  14   1       99.41      109.00     13.05 o 
  10  14   1       37.29       29.72      7.35 o 
  11  14   1        4.67       10.26      7.21 o 
  12  14   1      125.50      122.78      9.44 o 
  13  14   1        5.43        3.03      7.61 o 
  14  14   1       71.46       79.47      8.46 o 
  15  14   1        4.92       13.10      8.33 o 
  16  14   1        0.59        4.40      8.50 o 
  17  14   1        0.04       -8.70      8.82 o 
  18  14   1       26.72       34.90      9.46 o 
 -17  15   1       50.88       53.08      9.57 o 
 -16  15   1        6.34       17.99      8.48 o 
 -15  15   1       75.79       92.67      9.17 o 
 -14  15   1       74.05       70.38      8.78 o 
 -13  15   1        6.89        4.69      8.09 o 
 -12  15   1       19.89       18.67      8.18 o 
 -11  15   1       67.96       78.01     11.58 o 
 -10  15   1        1.88       -3.52      7.73 o 
  -9  15   1       37.31       17.99      7.61 o 
  -8  15   1       25.27        9.29      7.39 o 
  -7  15   1        0.05        1.56      7.16 o 
  -6  15   1        5.63       -3.52      6.95 o 
  -5  15   1      292.05      310.37      8.46 o 
  -4  15   1        1.44       -1.76      6.95 o 
  -3  15   1      235.95      226.01     25.53 o 
  -2  15   1       13.08        3.32     10.60 o 
  -1  15   1      116.60      116.23      7.58 o 
   0  15   1        0.29        3.13      6.86 o 
   1  15   1      282.57      273.62      8.55 o 
   2  15   1       43.28       52.98     12.63 o 
   3  15   1        3.41        5.08      7.18 o 
   4  15   1      201.91      206.65     10.53 o 
   5  15   1      328.55      329.92     12.32 o 
   6  15   1        7.87       16.23      7.06 o 
   7  15   1        0.71        2.25      7.22 o 
   8  15   1       40.85       50.34      7.55 o 
   9  15   1        7.79       -0.88     11.27 o 
  10  15   1       19.32       15.45      8.94 o 
  11  15   1        0.73       14.57      7.58 o 
  12  15   1        5.44       13.59      7.77 o 
  13  15   1       52.55       45.26      8.65 o 
  14  15   1        7.02       15.45      8.39 o 
  15  15   1       47.72       56.01      8.87 o 
  16  15   1        2.42       -8.80      9.25 o 
 -15  16   1       27.66       29.33      8.92 o 
 -14  16   1        3.29        8.41      8.59 o 
 -13  16   1        6.62        0.59     15.97 o 
 -12  16   1        4.11       15.84      8.10 o 
 -11  16   1      163.84      171.85     18.89 o 
 -10  16   1        1.46       -5.18      7.87 o 
  -9  16   1       32.19       25.42     11.24 o 
  -8  16   1        0.71        0.68      9.18 o 
  -7  16   1      105.93      106.55      8.08 o 
  -6  16   1       17.19       26.00      7.84 o 
  -5  16   1       11.22       11.34      7.70 o 
  -4  16   1       46.47       58.65      7.51 o 
  -3  16   1        6.47        2.35      7.38 o 
  -2  16   1        0.01       -5.18      7.35 o 
  -1  16   1       10.60       27.08      7.34 o 
   0  16   1        0.25       -5.38      7.39 o 
   1  16   1       75.79       75.76      8.33 o 
   2  16   1        0.01        2.44      7.34 o 
   3  16   1       48.11       42.62      7.79 o 
   4  16   1        1.66        8.41     16.66 o 
   5  16   1      721.26      723.19     11.27 o 
   6  16   1        2.30       15.25      7.70 o 
   7  16   1        0.18       -1.37      7.87 o 
   8  16   1        0.29        2.05     12.73 o 
   9  16   1        2.19        3.32      7.79 o 
  10  16   1        0.26        4.79      9.60 o 
  11  16   1        4.54        4.20      8.13 o 
  12  16   1       23.97       27.86      8.49 o 
  13  16   1       46.03       41.55      8.96 o 
  14  16   1        0.14       -7.82      8.19 o 
  15  16   1       51.27       54.35     12.24 o 
 -13  17   1        1.95       -4.89      8.81 o 
 -12  17   1       66.75       65.01     12.83 o 
 -11  17   1        2.44       -2.83      8.62 o 
 -10  17   1      216.77      240.58     15.75 o 
  -9  17   1        0.66       -3.52      8.19 o 
  -8  17   1      100.74      124.83      8.80 o 
  -7  17   1       36.44       22.58      8.55 o 
  -6  17   1       10.19        6.35      8.82 o 
  -5  17   1        3.85       -3.23      7.74 o 
  -4  17   1        0.50       -6.65      7.78 o 
  -3  17   1       40.70       43.21      8.10 o 
  -2  17   1      123.29      124.34      8.31 o 
  -1  17   1        5.84       18.67      7.79 o 
   0  17   1       21.24       29.13      7.74 o 
   1  17   1        0.81        1.56      7.58 o 
   2  17   1       46.56       59.34      8.26 o 
   3  17   1        0.01       10.36      7.62 o 
   4  17   1        4.87       -0.39      7.93 o 
   5  17   1        4.55       13.00      7.83 o 
   6  17   1        2.91       -5.28      7.96 o 
   7  17   1        0.02       12.32      8.04 o 
   8  17   1       28.67       32.45      9.88 o 
   9  17   1        8.45       13.20     11.38 o 
  10  17   1        3.34        5.18      8.12 o 
  11  17   1        0.02        7.04      8.60 o 
  12  17   1       62.09       48.19      9.42 o 
  13  17   1        0.00       -4.40      9.06 o 
 -11  18   1        3.14       -7.82      8.92 o 
 -10  18   1       16.80       17.99      8.86 o 
  -9  18   1        0.35       -8.97      8.97 o 
  -8  18   1       12.03        0.68      8.75 o 
  -7  18   1       17.48       21.90     14.69 o 
  -6  18   1        1.60       -8.50      8.93 o 
  -5  18   1        6.82        8.11      8.24 o 
  -4  18   1       56.66       69.60     10.98 o 
  -3  18   1        2.18       -4.59      8.29 o 
  -2  18   1        2.53       -7.43      8.24 o 
  -1  18   1        0.24       -8.11      8.19 o 
   0  18   1        1.08       11.83      8.04 o 
   1  18   1        4.06        8.60      8.04 o 
   2  18   1       22.26       32.26      8.15 o 
   3  18   1       15.76        6.26      8.33 o 
   4  18   1        5.64       13.59      8.18 o 
   5  18   1       25.95       18.77      8.36 o 
   6  18   1        1.71        6.94      8.51 o 
   7  18   1       22.40       10.95      8.82 o 
   8  18   1       28.52       17.79     15.09 o 
   9  18   1       24.58       14.37      8.98 o 
  10  18   1       18.61       30.40      8.94 o 
  11  18   1       12.29        4.89      9.21 o 
  -8  19   1        1.89       -7.72      8.79 o 
  -7  19   1        1.92        5.38      8.89 o 
  -6  19   1        0.70       -0.20      8.62 o 
  -5  19   1        0.79       -6.65      8.75 o 
  -4  19   1        1.14       11.14      9.06 o 
  -3  19   1       11.64       -4.11      9.07 o 
  -2  19   1       10.04        9.58      9.53 o 
  -1  19   1       16.60        7.14     12.88 o 
   0  19   1        0.00       -8.50      8.55 o 
   1  19   1        1.90       18.87     10.62 o 
   2  19   1        2.09       -6.26      8.70 o 
   3  19   1       23.67       30.21     11.93 o 
   4  19   1        0.88       -4.69      8.65 o 
   5  19   1        0.24        0.10      8.55 o 
   6  19   1        1.23       -2.35      8.77 o 
   7  19   1        0.51        1.86     13.31 o 
   8  19   1        0.56        0.68      8.94 o 
  -1  20   1        5.17        0.98      9.06 o 
   0  20   1        0.01       -1.76      9.01 o 
   1  20   1        7.59        9.68     13.52 o 
 -26   0   2       43.85       66.96     14.75 o 
 -25   0   2       10.51       28.25     13.94 o 
 -24   0   2      176.97      267.16     15.30 o 
 -23   0   2       70.50       95.60     13.42 o 
 -22   0   2       13.44       23.56     11.66 o 
 -21   0   2       60.65       49.56     11.19 o 
 -20   0   2        1.39        6.35     10.71 o 
 -19   0   2      296.64      322.20     12.43 o 
 -18   0   2       87.37       89.64     11.07 o 
 -17   0   2       30.08       45.55     10.37 o 
 -16   0   2      536.40      570.30     12.70 o 
 -15   0   2      290.78      302.06     10.15 o 
 -14   0   2      424.55      432.96     12.37 o 
 -13   0   2      183.26      169.12      7.23 o 
 -12   0   2     1286.06     1369.74     24.37 o 
 -11   0   2      145.49      128.84      6.48 o 
 -10   0   2     1568.53     1765.46     28.66 o 
  -9   0   2        2.05        1.56      4.70 o 
  -8   0   2     1159.95     1221.84     21.39 o 
  -7   0   2     1119.07      986.35     17.12 o 
  -6   0   2       74.72       75.17      3.74 o 
  -5   0   2     2165.91     1956.57     21.32 o 
  -3   0   2      895.79      730.03     11.84 o 
  -1   0   2     1082.95      938.84     10.93 o 
   1   0   2     1262.15     1215.98     13.13 o 
   3   0   2      287.53      267.65      7.39 o 
   4   0   2     7395.26     7518.34     40.91 o 
   5   0   2     4535.16     4275.42     31.92 o 
   6   0   2       14.57       13.49      3.28 o 
   7   0   2      242.85      230.02      8.08 o 
   8   0   2       54.14       53.67      4.48 o 
   9   0   2      866.46      846.17     19.20 o 
  10   0   2     8376.69     8950.45     58.09 o 
  11   0   2      323.46      315.46      7.55 o 
  12   0   2      409.63      488.68     12.63 o 
  13   0   2      973.97      985.18     21.83 o 
  14   0   2      467.62      468.93     11.86 o 
  15   0   2      612.37      599.73     17.38 o 
  16   0   2      938.39     1063.77     22.97 o 
  17   0   2      618.60      632.96     18.08 o 
  18   0   2      985.89     1003.85     19.61 o 
  19   0   2        1.00       -9.29     10.31 o 
  20   0   2       10.34       19.16      9.88 o 
  21   0   2       61.67       70.48     11.33 o 
  22   0   2      248.67      269.90     13.69 o 
  23   0   2      139.91       93.26     15.01 o 
  24   0   2        2.34      -13.00     13.94 o 
  25   0   2        3.44      -13.47     13.47 o 
 -26   1   2        2.69        9.38      9.99 o 
 -25   1   2       62.42       82.90     12.97 o 
 -24   1   2        0.00       -9.19      9.19 o 
 -23   1   2       21.17       27.47     16.54 o 
 -22   1   2        3.73       -4.69      8.12 o 
 -21   1   2       23.19       57.58      7.69 o 
 -20   1   2       32.29       31.77      7.61 o 
 -19   1   2        0.38       -2.64      7.53 o 
 -18   1   2      256.54      254.07      9.24 o 
 -17   1   2     1321.31     1412.37     17.71 o 
 -16   1   2      964.04     1080.88     18.20 o 
 -15   1   2        6.31        4.20      6.05 o 
 -14   1   2      388.86      411.74      7.62 o 
 -13   1   2        0.15        0.68      9.51 o 
 -12   1   2        1.36        4.69      4.13 o 
 -11   1   2      294.60      298.35     13.98 o 
 -10   1   2     2601.14     2700.48     22.98 o 
  -9   1   2      317.17      312.43      5.62 o 
  -8   1   2     2417.48     2328.82     49.59 o 
  -7   1   2      142.02      144.58      2.97 o 
  -6   1   2     1008.09      864.74     11.29 o 
  -5   1   2      759.03      678.22     10.43 o 
  -4   1   2     2500.22     2197.63     19.52 o 
  -3   1   2       31.61       38.71      5.17 o 
  -2   1   2      127.84      133.14     17.23 o 
  -1   1   2     3070.37     2697.65    140.30 o 
   0   1   2      108.05       98.05      7.78 o 
   2   1   2     2743.69     2603.61     18.51 o 
   3   1   2     6769.06     6401.39     75.32 o 
   4   1   2      107.18      102.64      2.65 o 
   5   1   2     2235.93     2185.22     17.26 o 
   6   1   2     1120.19     1079.51     17.74 o 
   7   1   2     1104.84     1136.50     14.97 o 
   8   1   2      183.00      191.21      8.65 o 
   9   1   2     2255.66     2381.90     21.70 o 
  10   1   2       62.91       56.21      4.03 o 
  11   1   2      831.44      852.42     14.22 o 
  12   1   2      279.58      274.40      5.50 o 
  13   1   2       93.68      114.67      5.41 o 
  14   1   2       58.34       60.02      7.87 o 
  15   1   2       12.96       15.54     12.14 o 
  16   1   2        6.44       14.17      7.38 o 
  17   1   2      575.08      609.89     13.79 o 
  18   1   2       90.90       38.12     50.03 o 
  19   1   2       10.86       19.16     14.66 o 
  20   1   2       16.22        3.23      7.21 o 
  21   1   2      159.37      155.92     11.03 o 
  22   1   2        9.12       -2.54      8.13 o 
  23   1   2       55.02       70.29      8.89 o 
  24   1   2       73.21       82.31      9.97 o 
  25   1   2        7.75       -4.69      9.79 o 
 -26   2   2        4.81        6.65     15.01 o 
 -25   2   2       26.92       39.10     13.94 o 
 -24   2   2        2.65        4.50     13.50 o 
 -23   2   2       24.64       22.19     12.42 o 
 -22   2   2        2.88        0.68     11.15 o 
 -21   2   2        5.22        5.38     10.88 o 
 -20   2   2       12.50        6.75     11.11 o 
 -19   2   2     1355.76     1496.53     22.63 o 
 -18   2   2      119.35      117.89     11.89 o 
 -17   2   2      634.66      671.87     20.22 o 
 -16   2   2      740.16      723.19     20.51 o 
 -15   2   2      174.21      180.36      9.70 o 
 -14   2   2       22.85       18.67      7.31 o 
 -13   2   2       51.22       66.38      7.20 o 
 -12   2   2       36.05       41.74      6.22 o 
 -11   2   2      206.74      218.38      7.02 o 
 -10   2   2      230.21      258.56      7.52 o 
  -9   2   2     8111.16     8901.77     57.26 o 
  -8   2   2     2562.59     2441.63     28.21 o 
  -7   2   2      815.03      835.90     18.23 o 
  -6   2   2        2.30        2.25      3.34 o 
  -5   2   2     6897.72     6631.41     40.17 o 
  -4   2   2     1510.59     1329.76     18.26 o 
  -2   2   2      883.57      857.70     13.93 o 
   0   2   2      679.57      658.48     12.89 o 
   2   2   2     1856.87     1761.35     19.86 o 
   4   2   2       47.88       45.46      3.62 o 
   5   2   2       78.03       77.52      4.09 o 
   6   2   2      556.78      572.65     13.87 o 
   7   2   2     3635.74     4011.28     36.16 o 
   8   2   2      189.44      175.18      6.32 o 
   9   2   2     1521.03     1725.47     26.37 o 
  10   2   2       27.37       25.42      5.55 o 
  11   2   2       40.75       51.52      6.05 o 
  12   2   2        3.41       12.12      6.08 o 
  13   2   2       86.15       90.13      7.69 o 
  14   2   2      864.39      817.62     19.95 o 
  15   2   2      122.11      138.81     10.71 o 
  16   2   2       61.84       53.67     11.15 o 
  17   2   2      130.17      163.06     10.83 o 
  18   2   2        0.03        0.00      9.04 o 
  19   2   2       22.64       28.35      9.72 o 
  20   2   2        9.99       18.48      9.96 o 
  21   2   2       57.04       40.18     10.96 o 
  22   2   2        2.48      -11.24     11.36 o 
  23   2   2        0.18      -12.22     12.35 o 
  24   2   2       13.33       24.73     12.37 o 
  25   2   2       24.53       49.17     13.56 o 
 -25   3   2        6.93       -6.26     14.49 o 
 -24   3   2        9.74       13.98     13.13 o 
 -23   3   2       19.00       23.95     12.61 o 
 -22   3   2        0.37        3.42     11.47 o 
 -21   3   2       21.00       47.22     11.01 o 
 -20   3   2      131.95      147.22     11.78 o 
 -19   3   2        5.76       -3.71     10.74 o 
 -18   3   2     1312.16     1395.16     23.09 o 
 -17   3   2      980.55     1067.68     21.81 o 
 -16   3   2     1042.31     1073.55     22.18 o 
 -15   3   2       29.68       15.93      8.82 o 
 -14   3   2      167.00      173.61      8.58 o 
 -13   3   2      350.10      358.57      9.15 o 
 -12   3   2      137.04      144.29      7.16 o 
 -11   3   2     2006.00     2015.71     29.34 o 
 -10   3   2      184.00      187.01      7.52 o 
  -9   3   2       50.16       50.73      5.67 o 
  -8   3   2     2144.38     2177.30     28.86 o 
  -7   3   2     3164.34     2892.38     29.91 o 
  -6   3   2      704.44      636.78     13.86 o 
  -5   3   2        1.74       10.75      3.48 o 
  -4   3   2     4977.62     4475.72     32.31 o 
  -3   3   2      601.79      568.64     14.37 o 
  -2   3   2      344.35      423.77     11.53 o 
  -1   3   2     6151.51     6919.30     39.24 o 
   1   3   2      261.09      275.18      7.20 o 
   2   3   2     2294.70     2302.91     24.60 o 
   3   3   2     3058.62     2852.10     26.83 o 
   4   3   2       77.11       71.75      3.88 o 
   5   3   2      359.07      309.39      9.76 o 
   6   3   2       42.02       33.53      4.38 o 
   7   3   2      544.79      572.94     16.96 o 
   8   3   2      207.16      229.63      6.45 o 
   9   3   2      239.58      244.49      6.63 o 
  10   3   2      565.94      578.91     16.56 o 
  11   3   2      584.88      564.44     15.33 o 
  12   3   2      530.51      536.48     16.45 o 
  13   3   2      795.89      779.89     20.76 o 
  14   3   2       24.10       -1.76      9.82 o 
  15   3   2     3093.48     3099.52     33.67 o 
  16   3   2      208.31      196.29     12.03 o 
  17   3   2       27.30       23.36      9.36 o 
  18   3   2       74.14       73.51     10.12 o 
  19   3   2       52.94       54.25     10.09 o 
  20   3   2       66.43       76.93     10.25 o 
  21   3   2       23.06       15.15     11.23 o 
  22   3   2        0.93       12.41     10.94 o 
  23   3   2        9.50       21.41     12.09 o 
  24   3   2       44.77       48.78     13.71 o 
  25   3   2        0.41       14.27     13.14 o 
 -25   4   2        0.80       -0.98     13.69 o 
 -24   4   2        0.86       -2.44     13.08 o 
 -23   4   2        6.01        0.00     11.78 o 
 -22   4   2        0.17       16.33     11.11 o 
 -21   4   2        0.07      -10.85     11.05 o 
 -20   4   2       17.62       27.47     10.63 o 
 -19   4   2        0.60       -3.81      9.97 o 
 -18   4   2       55.64       51.13     10.40 o 
 -17   4   2      161.65      162.57     11.19 o 
 -16   4   2       20.02       48.68      9.40 o 
 -15   4   2       44.91       44.97      8.68 o 
 -14   4   2       31.66       35.97      7.64 o 
 -13   4   2        1.74       -4.01      6.88 o 
 -12   4   2      590.33      597.58     15.01 o 
 -11   4   2      147.41      134.51      6.52 o 
 -10   4   2     2330.99     2361.27     31.11 o 
  -9   4   2        1.20        2.35      5.00 o 
  -8   4   2        1.63       10.26      4.61 o 
  -7   4   2      368.71      340.68      7.18 o 
  -6   4   2     1749.20     1822.35     25.46 o 
  -5   4   2      172.36      159.15      4.42 o 
  -4   4   2     6680.70     7116.57     45.34 o 
  -3   4   2      750.28      671.77     15.69 o 
  -2   4   2     5441.16     5765.59     39.22 o 
  -1   4   2      226.27      262.37      7.67 o 
   1   4   2      408.35      390.34     11.20 o 
   2   4   2     5442.81     5615.64     39.26 o 
   3   4   2      260.01      265.70      6.99 o 
   4   4   2     1933.63     2079.45     24.94 o 
   5   4   2      152.03      153.08      4.74 o 
   6   4   2       94.43      103.23      5.16 o 
   7   4   2      376.17      384.37     11.08 o 
   8   4   2     1114.79     1156.15     23.73 o 
   9   4   2       70.89       61.39      6.31 o 
  10   4   2     3098.37     3202.85     34.61 o 
  11   4   2       94.42       73.32      7.20 o 
  12   4   2      260.02      238.62      8.42 o 
  13   4   2       15.19       49.95      8.00 o 
  14   4   2      146.18      140.96     10.00 o 
  15   4   2      260.86      249.47     10.90 o 
  16   4   2      367.73      333.83     12.46 o 
  17   4   2      248.80      262.77     11.71 o 
  18   4   2      165.75      178.79     11.20 o 
  19   4   2       30.31       49.07     10.17 o 
  20   4   2       47.46       60.41     10.38 o 
  21   4   2       13.20       23.46     10.16 o 
  22   4   2        0.00      -11.44     11.67 o 
  23   4   2        0.49        8.70     12.35 o 
  24   4   2        1.75        1.47     12.88 o 
 -25   5   2       19.19       22.87     13.86 o 
 -24   5   2       31.15       69.41     13.25 o 
 -23   5   2        1.24        8.31     12.14 o 
 -22   5   2       35.10       55.43     11.29 o 
 -21   5   2        1.71        3.52     10.53 o 
 -20   5   2       36.78       13.78     11.35 o 
 -19   5   2       11.61       -2.54     10.24 o 
 -18   5   2        0.62       -4.69     10.32 o 
 -17   5   2      639.71      598.26     16.12 o 
 -16   5   2       39.22       39.40      9.51 o 
 -15   5   2      183.88      162.66      9.56 o 
 -14   5   2       23.30       22.78      7.97 o 
 -13   5   2      107.77       94.43      7.83 o 
 -12   5   2      383.14      386.91     10.23 o 
 -11   5   2      381.56      380.85      7.96 o 
 -10   5   2       40.98       38.42      6.05 o 
  -9   5   2      830.47      818.11     19.98 o 
  -8   5   2      414.40      379.88     11.18 o 
  -7   5   2       99.35       95.80      5.10 o 
  -6   5   2      897.72      838.05     18.11 o 
  -5   5   2     2094.19     2057.65     25.43 o 
  -4   5   2     2196.95     2104.76     25.23 o 
  -3   5   2      581.77      643.23     15.58 o 
  -2   5   2      647.51      787.91     23.13 o 
  -1   5   2      477.74      575.97     15.89 o 
   0   5   2     3752.97     4127.71     35.99 o 
   1   5   2     1654.38     1673.96     23.83 o 
   2   5   2     2401.78     2382.88     26.54 o 
   3   5   2     1436.95     1466.81     22.79 o 
   4   5   2      305.67      310.86      8.58 o 
   5   5   2      112.00      114.76      5.60 o 
   6   5   2      585.62      623.29     12.46 o 
   7   5   2      628.46      633.06     18.43 o 
   8   5   2        3.67        2.44      5.44 o 
   9   5   2       17.78       30.60      5.82 o 
  10   5   2        8.08        6.06      6.31 o 
  11   5   2       97.25       92.97      7.23 o 
  12   5   2      424.19      431.00     11.33 o 
  13   5   2      330.91      345.76     10.16 o 
  14   5   2      274.33      265.01     10.48 o 
  15   5   2       30.53       27.76      8.95 o 
  16   5   2      105.36       98.63     10.16 o 
  17   5   2      253.59      243.12     11.68 o 
  18   5   2        8.76       17.30     10.06 o 
  19   5   2       46.95       37.64     10.46 o 
  20   5   2       47.30       43.50     10.98 o 
  21   5   2        8.25       12.61     10.70 o 
  22   5   2       87.77       95.90     12.73 o 
  23   5   2       38.79       63.15     13.45 o 
  24   5   2       37.67       32.55     13.33 o 
 -24   6   2       26.92       46.73     13.64 o 
 -23   6   2        2.94       21.80     12.61 o 
 -22   6   2        4.16        9.78     11.86 o 
 -21   6   2        0.04        5.87     10.83 o 
 -20   6   2        0.09        2.54     10.68 o 
 -19   6   2      314.30      314.97     11.95 o 
 -18   6   2       28.55       34.41     10.06 o 
 -17   6   2        1.27       -7.82      9.88 o 
 -16   6   2        1.24       -2.05      9.46 o 
 -15   6   2        4.08        2.74      8.85 o 
 -14   6   2        0.64        0.29      7.96 o 
 -13   6   2      807.19      765.23     19.05 o 
 -12   6   2      422.38      385.25      9.01 o 
 -11   6   2      589.47      596.11     14.32 o 
 -10   6   2        0.21       -0.29      5.82 o 
  -9   6   2     1339.77     1320.48     23.93 o 
  -8   6   2      394.33      365.02      8.86 o 
  -7   6   2      776.62      789.37     19.16 o 
  -6   6   2        6.71        9.58      4.35 o 
  -5   6   2       69.01       69.80      4.49 o 
  -4   6   2      143.62      137.35      5.10 o 
  -3   6   2       56.52       61.49      5.10 o 
  -2   6   2      521.35      611.07     18.16 o 
  -1   6   2     4822.76     5284.25     40.94 o 
   0   6   2      574.60      575.00     15.27 o 
   1   6   2     6498.85     7354.80     48.47 o 
   2   6   2        2.42       -0.98      4.55 o 
   3   6   2       79.05       82.70      5.24 o 
   4   6   2      106.40      111.34      5.60 o 
   5   6   2      455.93      487.02     15.35 o 
   6   6   2       76.62       65.59      6.26 o 
   7   6   2      766.02      862.98     20.19 o 
   8   6   2       84.15       96.68      6.14 o 
   9   6   2      504.10      551.53     16.99 o 
  10   6   2       10.13       22.39      6.74 o 
  11   6   2        0.38        3.71      6.96 o 
  12   6   2        7.85       -0.39      7.43 o 
  13   6   2        8.12        1.37      7.72 o 
  14   6   2       28.56       32.16      8.93 o 
  15   6   2        2.00       -7.14      8.98 o 
  16   6   2       28.51       25.91      9.67 o 
  17   6   2      191.44      186.32     11.18 o 
  18   6   2       52.83       47.61     10.75 o 
  19   6   2      368.65      370.98     14.11 o 
  20   6   2        1.75        6.84     11.36 o 
  21   6   2      164.65      159.73     13.51 o 
  22   6   2        0.09       11.14     12.00 o 
  23   6   2        0.76        4.11     12.70 o 
  24   6   2        0.05      -11.14     13.17 o 
 -24   7   2        5.82       11.93     13.61 o 
 -23   7   2        3.05        9.58     12.70 o 
 -22   7   2       50.50       91.50     12.71 o 
 -21   7   2       44.68       57.68     11.55 o 
 -20   7   2        4.63       -8.31     11.10 o 
 -19   7   2       52.67       48.88     11.10 o 
 -18   7   2      214.53      201.28     11.61 o 
 -17   7   2       59.80       59.24     10.55 o 
 -16   7   2       23.68       39.88      9.41 o 
 -15   7   2      175.94      181.63     10.20 o 
 -14   7   2       81.73       78.11      8.79 o 
 -13   7   2       23.90       27.96      8.29 o 
 -12   7   2       48.09       40.67      7.55 o 
 -11   7   2       14.40        3.52      6.62 o 
 -10   7   2        4.81       16.13      6.01 o 
  -9   7   2      142.98      134.61      6.05 o 
  -8   7   2     1917.34     1911.21     26.60 o 
  -7   7   2      195.25      202.74      6.50 o 
  -6   7   2        1.21       15.35      4.74 o 
  -5   7   2      514.01      521.62      9.53 o 
  -4   7   2      860.09      865.52     19.67 o 
  -3   7   2      575.45      623.09     16.54 o 
  -2   7   2      478.83      591.61     18.49 o 
  -1   7   2      101.46      105.87      5.75 o 
   0   7   2      319.86      301.18      9.82 o 
   1   7   2      615.11      625.34     13.91 o 
   2   7   2     2201.28     2417.78     30.38 o 
   3   7   2        0.44       -4.50      5.19 o 
   4   7   2       33.79       38.42      6.26 o 
   5   7   2      242.85      240.97      6.86 o 
   6   7   2     1360.95     1337.19     23.51 o 
   7   7   2     1165.14     1181.17     23.38 o 
   8   7   2      366.50      413.11     11.26 o 
   9   7   2      102.94      115.06      7.29 o 
  10   7   2       96.69      106.06      7.28 o 
  11   7   2       34.29       26.59      7.46 o 
  12   7   2       21.88       29.82      7.77 o 
  13   7   2        1.19        0.59      7.98 o 
  14   7   2      235.66      244.29     10.02 o 
  15   7   2      122.40      105.87      9.60 o 
  16   7   2      304.33      286.52     11.19 o 
  17   7   2        7.16        5.08     10.31 o 
  18   7   2      452.66      416.44     14.19 o 
  19   7   2       17.78       35.29     11.26 o 
  20   7   2       16.40       26.10     11.11 o 
  21   7   2       22.20       37.83     11.71 o 
  22   7   2        0.02       -9.58     12.70 o 
  23   7   2       42.64       48.19     13.28 o 
 -23   8   2        0.05       -0.78     12.83 o 
 -22   8   2        5.48       14.86     12.67 o 
 -21   8   2        0.07       -2.44     11.37 o 
 -20   8   2       16.27       12.02     10.67 o 
 -19   8   2        0.37        2.05     10.67 o 
 -18   8   2        1.13      -10.56     10.60 o 
 -17   8   2      140.77      135.98     11.07 o 
 -16   8   2      223.24      234.12     11.35 o 
 -15   8   2        5.09        5.47      9.08 o 
 -14   8   2      189.96      176.55      9.65 o 
 -13   8   2       12.90       28.06      8.36 o 
 -12   8   2        2.67        2.64      7.70 o 
 -11   8   2       42.45       33.14      7.79 o 
 -10   8   2      153.53      166.77      7.74 o 
  -9   8   2      233.90      216.23      7.64 o 
  -8   8   2        0.20       -5.67      5.88 o 
  -7   8   2      193.87      187.69      6.86 o 
  -6   8   2     1199.70     1248.82     23.79 o 
  -5   8   2        0.04       -0.29      5.35 o 
  -4   8   2      177.03      181.63      6.15 o 
  -3   8   2      229.66      248.69      8.10 o 
  -2   8   2     3201.23     3632.68     38.01 o 
  -1   8   2       71.80       69.02      6.11 o 
   0   8   2      125.81      156.41      6.55 o 
   1   8   2      146.90      176.84      6.88 o 
   2   8   2      223.52      273.71     12.10 o 
   3   8   2      356.29      352.31      9.85 o 
   4   8   2     1897.11     1982.47     28.60 o 
   5   8   2      103.81       99.81      6.83 o 
   6   8   2      620.72      602.86     17.19 o 
   7   8   2        0.22       -6.06      6.31 o 
   8   8   2      228.71      233.63      8.49 o 
   9   8   2      128.82      127.08      8.08 o 
  10   8   2      763.34      764.05     20.63 o 
  11   8   2       87.33       84.56      8.50 o 
  12   8   2       22.24       16.81      8.34 o 
  13   8   2       28.70       31.87      8.65 o 
  14   8   2        7.35       -6.35      8.98 o 
  15   8   2        3.18       -8.90      9.70 o 
  16   8   2      100.88      102.55     11.10 o 
  17   8   2       20.47        1.08     10.46 o 
  18   8   2      148.70      133.04     12.00 o 
  19   8   2       31.97       49.07     10.91 o 
  20   8   2        3.49       -9.19     11.57 o 
  21   8   2       26.50       53.47     12.50 o 
  22   8   2       23.52       58.85     12.86 o 
  23   8   2        7.33       -2.35     13.61 o 
 -23   9   2       20.81       25.32     13.57 o 
 -22   9   2       14.16       22.58     12.49 o 
 -21   9   2        4.64       -3.42     12.08 o 
 -20   9   2       20.57       16.42     11.63 o 
 -19   9   2       10.20       -2.25     10.63 o 
 -18   9   2       61.40       53.18     10.61 o 
 -17   9   2       27.18       14.57     10.15 o 
 -16   9   2      453.29      441.07     12.89 o 
 -15   9   2        9.86        1.08      9.53 o 
 -14   9   2       21.14       25.81      9.40 o 
 -13   9   2      177.30      165.89      9.76 o 
 -12   9   2      817.97      786.64     18.23 o 
 -11   9   2      158.66      134.32      8.61 o 
 -10   9   2        2.81        5.77      7.35 o 
  -9   9   2      178.92      184.76      8.14 o 
  -8   9   2        0.30       -5.38      6.42 o 
  -7   9   2      434.84      444.49      8.92 o 
  -6   9   2        0.05       -5.96      5.99 o 
  -5   9   2      339.01      351.33      9.08 o 
  -4   9   2      321.47      347.13      9.11 o 
  -3   9   2      524.23      546.84     14.24 o 
  -2   9   2       16.76       22.48      5.80 o 
  -1   9   2       41.00       45.46      6.36 o 
   0   9   2        6.06       15.93      5.99 o 
   1   9   2      132.69      123.17      7.23 o 
   2   9   2       19.08        9.38      6.52 o 
   3   9   2      675.83      696.50     17.45 o 
   4   9   2      451.43      425.33     12.59 o 
   5   9   2       86.34       87.10      7.26 o 
   6   9   2        1.17       -6.35      6.55 o 
   7   9   2       14.52        0.39      7.09 o 
   8   9   2       52.00       42.72      8.09 o 
   9   9   2      458.94      468.34     13.10 o 
  10   9   2       61.01       56.99      8.75 o 
  11   9   2      120.15      117.79      8.95 o 
  12   9   2       28.39       41.25      8.48 o 
  13   9   2        0.19        2.15      8.89 o 
  14   9   2       42.84       50.93     10.09 o 
  15   9   2      313.97      304.02     12.18 o 
  16   9   2      204.33      215.16     11.32 o 
  17   9   2      113.79       85.63     11.39 o 
  18   9   2        7.42        8.70     10.77 o 
  19   9   2       34.09       48.88     11.32 o 
  20   9   2        0.37        5.67     12.10 o 
  21   9   2        9.19        3.42     12.61 o 
  22   9   2       60.15       68.82     13.22 o 
 -22  10   2        3.84       12.61     12.85 o 
 -21  10   2        7.88       -8.21     12.06 o 
 -20  10   2        0.11       -4.01     11.20 o 
 -19  10   2       25.23       10.85     11.15 o 
 -18  10   2       22.20       21.51     10.43 o 
 -17  10   2       78.32       85.05     11.19 o 
 -16  10   2       40.69       18.08     10.06 o 
 -15  10   2       37.81       26.78     10.46 o 
 -14  10   2        6.82       21.41     10.16 o 
 -13  10   2      244.48      201.47     10.96 o 
 -12  10   2        1.30        2.93      8.68 o 
 -11  10   2       38.27       30.01      8.61 o 
 -10  10   2       34.56       30.99      8.33 o 
  -9  10   2      948.33      848.91     20.02 o 
  -8  10   2       62.45       62.17      7.66 o 
  -7  10   2      863.52      811.17     18.94 o 
  -6  10   2       54.52       54.06      6.82 o 
  -5  10   2      525.97      530.42     16.30 o 
  -4  10   2        0.01       -5.87      6.45 o 
  -3  10   2      148.11      148.49      7.63 o 
  -2  10   2      196.20      208.80      7.81 o 
  -1  10   2       69.52       89.64      7.60 o 
   0  10   2       10.14        9.29      6.86 o 
   1  10   2      312.65      329.92     11.33 o 
   2  10   2       36.03       20.43      7.41 o 
   3  10   2      115.88      136.76      8.01 o 
   4  10   2      109.73      108.41      7.84 o 
   5  10   2       81.90       89.25      7.90 o 
   6  10   2      138.32      156.11      8.67 o 
   7  10   2     1009.96      979.80     21.86 o 
   8  10   2      361.92      354.17     10.80 o 
   9  10   2      110.77      108.02      9.42 o 
  10  10   2        0.96       -7.82      9.16 o 
  11  10   2      182.56      213.50     10.39 o 
  12  10   2        2.41        6.94      9.56 o 
  13  10   2        8.98        4.20      9.84 o 
  14  10   2      192.44      183.68     11.78 o 
  15  10   2      428.53      446.55     13.40 o 
  16  10   2        7.99       16.42     10.48 o 
  17  10   2       45.78       58.75     11.31 o 
  18  10   2        7.58        5.96     11.19 o 
  19  10   2       14.01        4.99     11.93 o 
  20  10   2        0.67        3.91     12.01 o 
  21  10   2        6.37       17.60     12.47 o 
 -21  11   2        3.31       -5.28     12.90 o 
 -20  11   2        6.99       -5.87     12.18 o 
 -19  11   2        0.22       -4.50     11.59 o 
 -18  11   2        0.59        6.35     10.35 o 
 -17  11   2        0.01      -10.66     10.71 o 
 -16  11   2       17.97       15.93     10.51 o 
 -15  11   2       53.06       37.34     10.37 o 
 -14  11   2      161.16      160.51     10.82 o 
 -13  11   2       10.26       19.26      9.26 o 
 -12  11   2        6.77       -0.10      9.36 o 
 -11  11   2       10.97        7.82      8.97 o 
 -10  11   2      726.38      647.04     15.38 o 
  -9  11   2       36.81       35.58      9.07 o 
  -8  11   2      161.79      158.36      9.53 o 
  -7  11   2       27.45       31.77      8.17 o 
  -6  11   2      394.85      392.00     10.22 o 
  -5  11   2      123.13      130.01      8.45 o 
  -4  11   2     1157.69     1136.89     22.92 o 
  -3  11   2       49.92       49.76      7.39 o 
  -2  11   2       57.26       70.48      7.58 o 
  -1  11   2      595.86      656.23     19.27 o 
   0  11   2      229.20      248.30      9.38 o 
   1  11   2       36.98       40.28      8.19 o 
   2  11   2      363.21      329.83     10.05 o 
   3  11   2      422.84      411.16     13.81 o 
   4  11   2      999.86      977.16     21.81 o 
   5  11   2      263.45      246.25     10.12 o 
   6  11   2      430.20      405.59     11.59 o 
   7  11   2      378.18      366.39     11.64 o 
   8  11   2     1263.83     1150.77     21.77 o 
   9  11   2      143.75      139.50     10.67 o 
  10  11   2      313.56      296.00     11.68 o 
  11  11   2      202.30      207.73     11.37 o 
  12  11   2        0.04       -9.68     10.28 o 
  13  11   2      108.89      126.98     11.32 o 
  14  11   2      173.61      175.47     11.46 o 
  15  11   2        7.96       -0.20     11.01 o 
  16  11   2        3.24        1.76     11.05 o 
  17  11   2        0.73       21.90     11.11 o 
  18  11   2        0.03        8.41     11.39 o 
  19  11   2        0.98       -3.71     11.96 o 
  20  11   2       14.77        6.55     12.99 o 
  21  11   2       12.45       18.57     13.14 o 
 -20  12   2        0.73      -12.02     12.51 o 
 -19  12   2       24.52       32.45     11.61 o 
 -18  12   2       12.47        1.27     11.78 o 
 -17  12   2        0.28       -8.80     10.48 o 
 -16  12   2       77.16       47.22     11.00 o 
 -15  12   2       59.46       40.57     10.64 o 
 -14  12   2        7.26       -0.49      9.88 o 
 -13  12   2        1.98        0.49      9.74 o 
 -12  12   2      457.01      445.47     12.65 o 
 -11  12   2      291.02      282.12     11.15 o 
 -10  12   2       60.42       66.57      9.44 o 
  -9  12   2       10.94       22.78      8.63 o 
  -8  12   2       12.81       14.57      8.84 o 
  -7  12   2        0.23        4.89      8.59 o 
  -6  12   2      883.45      932.00     19.04 o 
  -5  12   2       70.94       65.01      8.91 o 
  -4  12   2      181.03      173.22      9.69 o 
  -3  12   2       30.37       29.13      8.23 o 
  -2  12   2     1366.58     1381.67     23.02 o 
  -1  12   2       13.20       28.74      8.26 o 
   0  12   2      570.36      549.97     16.90 o 
   1  12   2       12.73        2.15      9.19 o 
   2  12   2      953.29      926.33     20.84 o 
   3  12   2       61.87       69.89      9.42 o 
   4  12   2      122.04      109.19      9.85 o 
   5  12   2      389.95      379.39     12.04 o 
   6  12   2     2009.77     1968.88     26.18 o 
   7  12   2      141.56      155.72     11.08 o 
   8  12   2      369.27      320.05     12.61 o 
   9  12   2       74.57       98.24     10.57 o 
  10  12   2      478.81      451.24     13.28 o 
  11  12   2       21.70       19.84     11.03 o 
  12  12   2      877.91      877.94     17.61 o 
  13  12   2       22.48       25.81     11.35 o 
  14  12   2       47.10       53.67     11.22 o 
  15  12   2       34.97       29.33     11.53 o 
  16  12   2       85.65       85.83     12.20 o 
  17  12   2        3.32       16.23     11.79 o 
  18  12   2        4.66        5.47     11.82 o 
  19  12   2        3.68      -11.44     12.99 o 
  20  12   2        0.07       10.26     13.26 o 
 -19  13   2       27.48       38.91     12.79 o 
 -18  13   2        8.76       12.71     12.14 o 
 -17  13   2        7.04       -9.48     11.93 o 
 -16  13   2        4.36       32.85     10.67 o 
 -15  13   2        4.16        8.60     10.53 o 
 -14  13   2       51.13       42.23     10.57 o 
 -13  13   2       38.03       35.88     10.24 o 
 -12  13   2       40.98       41.06     10.22 o 
 -11  13   2        6.53       27.47      9.08 o 
 -10  13   2       25.84       31.77      9.69 o 
  -9  13   2       74.64       70.68     10.12 o 
  -8  13   2       83.14       64.91     10.28 o 
  -7  13   2      809.27      789.27     17.66 o 
  -6  13   2      187.53      183.68     10.62 o 
  -5  13   2     1792.41     1810.13     24.51 o 
  -4  13   2        1.16       11.63      8.94 o 
  -3  13   2      224.29      242.24     10.06 o 
  -2  13   2       75.40       73.61      9.31 o 
  -1  13   2        5.52       10.17      8.59 o 
   0  13   2       25.77       40.28      9.28 o 
   1  13   2        3.81       -8.50      9.31 o 
   2  13   2      390.93      401.48     12.37 o 
   3  13   2      104.53      102.35     10.24 o 
   4  13   2      427.39      398.35     12.50 o 
   5  13   2       93.34       88.96     10.75 o 
   6  13   2       52.03       51.03     10.61 o 
   7  13   2      353.49      362.77     12.37 o 
   8  13   2      166.86      162.08     11.26 o 
   9  13   2        0.33        2.54     10.51 o 
  10  13   2      180.70      161.30     11.78 o 
  11  13   2      235.67      217.70     12.73 o 
  12  13   2       26.70       34.31     10.91 o 
  13  13   2        0.89        3.52     10.83 o 
  14  13   2       59.13       64.03     11.32 o 
  15  13   2        1.10        4.30     11.32 o 
  16  13   2       31.48       44.77     11.81 o 
  17  13   2        2.68       13.49     12.17 o 
  18  13   2        1.02        3.23     12.59 o 
  19  13   2        0.09       -3.62     13.02 o 
 -18  14   2        0.01      -12.61     12.70 o 
 -17  14   2       10.25        2.05     12.41 o 
 -16  14   2        2.74       -3.52     11.38 o 
 -15  14   2       48.84       47.70     11.36 o 
 -14  14   2        0.76       -1.27     10.83 o 
 -13  14   2      207.41      213.20     11.99 o 
 -12  14   2        9.15       -1.47     10.34 o 
 -11  14   2       11.61       25.51     10.13 o 
 -10  14   2        0.42        9.09      9.97 o 
  -9  14   2      229.77      220.93     11.63 o 
  -8  14   2        0.19       -4.11      9.58 o 
  -7  14   2      303.17      310.37     12.39 o 
  -6  14   2       50.88       47.61      9.92 o 
  -5  14   2       68.60       71.85     10.37 o 
  -4  14   2      258.32      275.28     11.78 o 
  -3  14   2        8.40       24.83      9.15 o 
  -2  14   2       10.86        8.60      9.01 o 
  -1  14   2      241.06      257.68     11.23 o 
   0  14   2      236.64      242.24     11.31 o 
   1  14   2      136.07      143.60     10.68 o 
   2  14   2       94.37       54.94     10.31 o 
   3  14   2      398.28      385.84     12.51 o 
   4  14   2       37.83       44.97     10.22 o 
   5  14   2      566.77      543.71     14.06 o 
   6  14   2       30.64       40.76     10.43 o 
   7  14   2       85.78       96.88     10.70 o 
   8  14   2       13.69       18.08     10.37 o 
   9  14   2        0.04      -10.67     10.67 o 
  10  14   2        6.95       -8.99     11.11 o 
  11  14   2       91.88       71.75     11.59 o 
  12  14   2       10.73       25.12     10.98 o 
  13  14   2       24.92       18.28     11.62 o 
  14  14   2       24.53       16.52     12.51 o 
  15  14   2        3.11       23.56     11.86 o 
  16  14   2        5.27       -2.54     12.43 o 
  17  14   2       27.44       34.61     12.73 o 
 -17  15   2        1.86       -3.03     11.97 o 
 -16  15   2       30.62       38.52     11.93 o 
 -15  15   2       25.33       31.48     11.55 o 
 -14  15   2       74.87       79.38     11.79 o 
 -13  15   2       36.95       32.55     11.03 o 
 -12  15   2       13.61       13.20     10.90 o 
 -11  15   2       16.65        5.18     11.16 o 
 -10  15   2       29.30       21.99     10.90 o 
  -9  15   2        2.14       18.77      9.86 o 
  -8  15   2      405.04      421.81     13.02 o 
  -7  15   2        5.19       -3.91      9.96 o 
  -6  15   2       61.24       54.25      9.74 o 
  -5  15   2       29.08       30.11      9.56 o 
  -4  15   2        0.24       -9.29      9.56 o 
  -3  15   2       73.71       68.33     10.32 o 
  -2  15   2       16.44       16.91      9.60 o 
  -1  15   2       23.95       18.08     10.17 o 
   0  15   2       16.42       16.03     10.13 o 
   1  15   2        0.01       -4.99      9.92 o 
   2  15   2       29.93       34.61     10.20 o 
   3  15   2        8.22        5.87     10.19 o 
   4  15   2       78.25       82.51     11.01 o 
   5  15   2       14.01        3.42     10.75 o 
   6  15   2      466.38      471.18     14.53 o 
   7  15   2      111.89      133.24     11.75 o 
   8  15   2        3.67      -11.34     11.51 o 
   9  15   2       22.04       28.74     11.51 o 
  10  15   2       75.05       93.45     11.89 o 
  11  15   2        0.06       -7.92     10.96 o 
  12  15   2       24.83       30.99     12.03 o 
  13  15   2       27.43       27.37     12.44 o 
  14  15   2       12.32       30.79     12.56 o 
  15  15   2        6.33       17.69     13.18 o 
  16  15   2        8.19       10.95     13.41 o 
 -15  16   2       12.98       29.23     12.41 o 
 -14  16   2        5.20        5.57     11.37 o 
 -13  16   2       22.77       38.91     11.42 o 
 -12  16   2        0.48       -0.29     11.11 o 
 -11  16   2       74.49       83.29     11.91 o 
 -10  16   2       17.33       22.97     10.74 o 
  -9  16   2        4.57        8.31     10.62 o 
  -8  16   2        6.20       10.56     10.34 o 
  -7  16   2        0.00      -10.36     10.48 o 
  -6  16   2       18.97       12.22     10.53 o 
  -5  16   2       19.52       12.12     10.24 o 
  -4  16   2       16.82       19.45     10.15 o 
  -3  16   2       18.72        4.89     10.46 o 
  -2  16   2       18.77       25.61     10.43 o 
  -1  16   2       59.43       63.35     11.18 o 
   0  16   2        1.98       10.95     10.10 o 
   1  16   2       29.97       31.38     10.51 o 
   2  16   2      101.57       93.36     11.49 o 
   3  16   2       68.40       47.22     12.09 o 
   4  16   2       33.30       23.27     11.39 o 
   5  16   2       71.85       68.72     11.97 o 
   6  16   2      102.24       93.65     12.03 o 
   7  16   2        3.84       -2.44     11.59 o 
   8  16   2       43.39       31.18     12.04 o 
   9  16   2        5.55       22.09     11.32 o 
  10  16   2       49.37       51.52     12.51 o 
  11  16   2        6.68       10.17     11.99 o 
  12  16   2       38.98       36.66     13.10 o 
  13  16   2       14.93       11.73     12.58 o 
  14  16   2        7.38       34.31     12.70 o 
  15  16   2        1.73       20.24     12.98 o 
 -13  17   2       19.53        8.02     12.56 o 
 -12  17   2       38.45       58.95     11.71 o 
 -11  17   2        0.00        5.96     11.99 o 
 -10  17   2       45.69       66.96     11.63 o 
  -9  17   2        3.74        5.96     11.47 o 
  -8  17   2       25.73       29.13     11.23 o 
  -7  17   2        8.48       -7.33     11.61 o 
  -6  17   2       19.48       25.61     10.85 o 
  -5  17   2       44.89       75.47     11.49 o 
  -4  17   2       23.73       50.05     10.87 o 
  -3  17   2       10.84       18.28     11.06 o 
  -2  17   2       22.51       17.50     11.38 o 
  -1  17   2       13.01        7.72     11.18 o 
   0  17   2        5.34        2.35     11.08 o 
   1  17   2       68.90       54.35     11.62 o 
   2  17   2       22.88       21.90     11.08 o 
   3  17   2       55.41       44.67     11.59 o 
   4  17   2        2.88       11.93     10.83 o 
   5  17   2       39.93       18.96     11.52 o 
   6  17   2        0.34       -2.54     11.44 o 
   7  17   2       63.13       69.70     12.43 o 
   8  17   2       76.12       74.10     13.05 o 
   9  17   2        6.71        3.03     12.44 o 
  10  17   2        5.73        9.19     12.73 o 
  11  17   2      145.27      141.26     13.99 o 
  12  17   2        0.01        3.13     12.66 o 
  13  17   2       26.91       22.87     14.19 o 
 -11  18   2        3.95        2.54     11.68 o 
 -10  18   2        5.17       -8.50     12.00 o 
  -9  18   2       75.04       79.08     13.11 o 
  -8  18   2       19.64       24.54     12.20 o 
  -7  18   2      122.43      132.16     13.04 o 
  -6  18   2        9.92       12.41     12.00 o 
  -5  18   2       14.88       21.99     11.86 o 
  -4  18   2       11.00       11.14     11.58 o 
  -3  18   2        1.03        7.33     10.97 o 
  -2  18   2        0.00      -11.54     11.58 o 
  -1  18   2        1.04        2.74     11.71 o 
   0  18   2       33.38       25.61     12.12 o 
   1  18   2       22.11        7.92     12.43 o 
   2  18   2       15.00       14.76     11.55 o 
   3  18   2       62.32       66.96     12.15 o 
   4  18   2        0.67       -8.70     11.67 o 
   5  18   2       48.54       58.36     12.34 o 
   6  18   2        1.41        9.78     12.29 o 
   7  18   2       68.26       88.27     13.10 o 
   8  18   2        3.70      -10.56     12.80 o 
   9  18   2        2.29       40.28     12.30 o 
  10  18   2       41.30       55.82     13.37 o 
  -8  19   2       24.80       23.85     12.93 o 
  -7  19   2        3.43       23.17     12.27 o 
  -6  19   2        8.13        4.69     12.58 o 
  -5  19   2        0.18      -12.59     12.59 o 
  -4  19   2        0.00      -12.37     12.37 o 
  -3  19   2        0.32        2.44     12.15 o 
  -2  19   2        2.38       -6.16     12.66 o 
  -1  19   2        0.11        9.58     11.99 o 
   0  19   2        0.59      -12.02     12.08 o 
   1  19   2       14.60       -0.68     12.59 o 
   2  19   2        2.11       28.06     11.47 o 
   3  19   2        2.50       -2.54     11.93 o 
   4  19   2       10.69       28.06     12.15 o 
   5  19   2        8.26       -0.49     12.88 o 
   6  19   2        6.06       -1.27     12.89 o 
   7  19   2        0.00        2.25     13.05 o 
 -26   1   3       21.13       20.24     10.41 o 
 -25   1   3       16.04       27.18      9.51 o 
 -24   1   3       46.34       84.07     19.99 o 
 -23   1   3       19.29       30.79     17.91 o 
 -22   1   3       18.23       32.65     12.61 o 
 -21   1   3       48.98       55.23      7.80 o 
 -20   1   3       14.42        5.38      7.74 o 
 -19   1   3       47.49       61.78     10.77 o 
 -18   1   3      356.63      371.37     11.69 o 
 -17   1   3      109.25      143.80      7.55 o 
 -16   1   3      213.95      205.29      7.38 o 
 -15   1   3      639.55      611.56     12.37 o 
 -14   1   3       11.33       17.01      6.63 o 
 -13   1   3      194.09      212.62      5.42 o 
 -12   1   3        2.07        0.88      4.05 o 
 -11   1   3        0.13       -1.17      3.85 o 
 -10   1   3     4173.12     4385.49     87.75 o 
  -9   1   3     2465.46     2387.37     20.70 o 
  -8   1   3     2315.94     2220.21     46.50 o 
  -7   1   3       45.76       47.12      2.88 o 
  -6   1   3      413.70      331.88      5.00 o 
  -5   1   3      333.34      264.92      3.13 o 
  -4   1   3        2.37        5.87      5.90 o 
  -3   1   3     5184.66     4747.08    106.80 o 
  -2   1   3     4145.44     3778.72    108.93 o 
  -1   1   3    13005.34    12509.23    503.81 o 
   0   1   3     1639.60     1651.67     13.71 o 
   1   1   3     8197.46     8746.15     92.58 o 
   2   1   3       76.86       68.72      2.97 o 
   3   1   3       11.41       17.20      5.91 o 
   4   1   3      332.95      309.79      6.54 o 
   5   1   3     2935.61     2966.08     21.17 o 
   6   1   3      276.64      262.37      4.88 o 
   7   1   3       15.03       13.78      3.44 o 
   8   1   3     1324.18     1362.22     46.84 o 
   9   1   3        0.61       -3.13      6.32 o 
  10   1   3      218.29      231.39      5.45 o 
  11   1   3       39.41       44.58      4.34 o 
  12   1   3      620.09      626.90     11.22 o 
  13   1   3        3.82       -4.11      5.03 o 
  14   1   3       64.09       66.57      6.36 o 
  15   1   3     1318.76     1310.99     18.18 o 
  16   1   3     1569.16     1616.09     17.59 o 
  17   1   3      450.00      406.66     14.98 o 
  18   1   3        9.76       -1.08      6.86 o 
  19   1   3      145.38      138.71      7.40 o 
  20   1   3       71.96       69.70      7.44 o 
  21   1   3        0.57       -2.93      7.41 o 
  22   1   3       53.02       58.07      8.21 o 
  23   1   3        1.24       -7.43     10.68 o 
  24   1   3        3.26       -7.33      8.76 o 
 -26   2   3       66.33       71.46     15.73 o 
 -25   2   3        2.19       26.10     13.30 o 
 -24   2   3       31.99       54.25     12.40 o 
 -23   2   3       33.13       33.24     12.41 o 
 -22   2   3        3.63        0.88     10.68 o 
 -21   2   3        0.00       -9.78     10.40 o 
 -20   2   3       19.14       35.09     10.31 o 
 -19   2   3       72.70       57.68     10.87 o 
 -18   2   3        0.41       16.03     10.09 o 
 -17   2   3      253.03      251.62     11.37 o 
 -16   2   3      426.07      466.19     12.75 o 
 -15   2   3       53.67       43.99      7.89 o 
 -14   2   3      172.35      195.90      8.18 o 
 -13   2   3       25.79       22.97      6.37 o 
 -12   2   3      412.40      391.41     11.07 o 
 -11   2   3       71.93       62.95      5.98 o 
 -10   2   3     3877.98     4085.97     37.95 o 
  -9   2   3     1091.29     1057.22     20.54 o 
  -8   2   3      101.60       71.65      5.22 o 
  -7   2   3      186.83      158.85      4.49 o 
  -6   2   3     2541.83     2453.46     25.78 o 
  -5   2   3        0.47        4.99      3.01 o 
  -4   2   3      675.65      581.94     12.27 o 
  -3   2   3     3244.80     3082.41     26.12 o 
  -1   2   3      692.20      693.96     14.82 o 
   1   2   3     1055.38     1107.56     18.35 o 
   3   2   3      620.50      641.96     15.88 o 
   4   2   3      189.84      202.26      4.99 o 
   5   2   3       34.30       46.04      4.10 o 
   6   2   3     5434.88     5805.28     42.32 o 
   7   2   3       13.59       17.69      5.71 o 
   8   2   3      466.95      464.04     12.32 o 
   9   2   3       18.10       13.39      5.10 o 
  10   2   3      178.47      206.07      6.87 o 
  11   2   3      464.38      421.62     10.57 o 
  12   2   3       68.70       71.75      6.88 o 
  13   2   3       87.55       87.49      7.97 o 
  14   2   3      171.82      183.49     10.17 o 
  15   2   3     2666.77     2612.90     29.71 o 
  16   2   3       62.48       51.91     10.74 o 
  17   2   3       42.79       45.26      9.44 o 
  18   2   3        2.12       -2.83      9.25 o 
  19   2   3       96.05      100.30     10.24 o 
  20   2   3        0.84        2.25      9.78 o 
  21   2   3       80.71       84.56     10.82 o 
  22   2   3        1.52        1.86     11.13 o 
  23   2   3        1.39       -8.50     12.34 o 
  24   2   3       13.19       21.90     12.43 o 
 -25   3   3       10.70       25.81     13.86 o 
 -24   3   3        7.73       32.16     12.52 o 
 -23   3   3       44.53       42.23     12.53 o 
 -22   3   3        0.01       -0.29     11.13 o 
 -21   3   3        3.93       -0.49     10.74 o 
 -20   3   3      109.05      125.13     10.53 o 
 -19   3   3       13.07       13.20     10.12 o 
 -18   3   3      710.39      715.57     17.79 o 
 -17   3   3      218.92      202.94     11.46 o 
 -16   3   3      636.35      637.66     16.29 o 
 -15   3   3      476.48      444.10     11.86 o 
 -14   3   3      511.23      542.35     15.51 o 
 -13   3   3       61.73       58.26      6.96 o 
 -12   3   3       23.59       33.53      5.94 o 
 -11   3   3      309.42      328.75     11.71 o 
 -10   3   3       48.17       56.80      5.71 o 
  -9   3   3     1427.65     1369.35     23.70 o 
  -8   3   3       97.29       90.81      5.00 o 
  -7   3   3     1518.41     1400.44     21.67 o 
  -6   3   3      175.38      172.44      4.51 o 
  -5   3   3      243.17      237.94      6.83 o 
  -4   3   3     4876.31     4514.82     33.10 o 
  -3   3   3     5189.19     5007.60     35.84 o 
  -2   3   3     6770.05     6849.21     41.72 o 
  -1   3   3     8035.41     8852.01     48.26 o 
   1   3   3      543.43      574.02     16.70 o 
   2   3   3     1988.72     1888.14     23.22 o 
   3   3   3     7294.18     6694.27     40.46 o 
   4   3   3     4272.17     4097.99     33.87 o 
   5   3   3      778.50      748.41     18.81 o 
   6   3   3     5005.88     5000.95     39.47 o 
   7   3   3     6398.68     6669.54     46.71 o 
   8   3   3      595.87      672.36     18.51 o 
   9   3   3       17.07       10.66      5.79 o 
  10   3   3     1185.39     1119.30     22.11 o 
  11   3   3       13.20       18.96      6.32 o 
  12   3   3       48.86       49.07      7.07 o 
  13   3   3     1045.74     1001.11     21.46 o 
  14   3   3        1.39       22.48      8.82 o 
  15   3   3       13.85       23.75      9.81 o 
  16   3   3      402.39      381.83     12.42 o 
  17   3   3       10.52        3.23      9.65 o 
  18   3   3       25.81       18.67      9.24 o 
  19   3   3        3.81        0.00      9.27 o 
  20   3   3        0.10        7.53      9.89 o 
  21   3   3        4.15       -7.92     10.83 o 
  22   3   3       10.46       17.99     11.59 o 
  23   3   3        0.03       -0.20     11.39 o 
  24   3   3       22.34       27.18     13.59 o 
 -25   4   3        0.34      -13.69     13.71 o 
 -24   4   3       13.01       28.06     12.88 o 
 -23   4   3        1.57       20.72     11.72 o 
 -22   4   3        0.07      -11.23     11.23 o 
 -21   4   3       35.17       24.24     10.83 o 
 -20   4   3        0.67       -9.38     10.25 o 
 -19   4   3      125.31      151.62     11.28 o 
 -18   4   3       19.10       19.26     10.02 o 
 -17   4   3        0.41        5.38      9.57 o 
 -16   4   3        8.04       10.36      9.11 o 
 -15   4   3      993.02     1006.58     20.52 o 
 -14   4   3        0.02        7.72      7.25 o 
 -13   4   3       13.66        9.68      6.76 o 
 -12   4   3        2.81       13.49      5.88 o 
 -11   4   3       35.96       40.96      5.84 o 
 -10   4   3      200.19      184.85      6.42 o 
  -9   4   3      196.57      198.83      6.02 o 
  -8   4   3       91.71       85.54      4.94 o 
  -7   4   3     1467.22     1518.43     24.11 o 
  -6   4   3      135.40      130.99      4.32 o 
  -5   4   3     1544.71     1481.28     21.39 o 
  -4   4   3     1657.49     1499.07     20.28 o 
  -3   4   3      592.51      576.75     15.12 o 
  -2   4   3      313.20      327.48      9.06 o 
  -1   4   3        2.98        5.28      4.14 o 
   0   4   3      281.64      278.31      9.11 o 
   1   4   3    10964.84    11995.13     57.18 o 
   2   4   3       19.63        8.41      4.52 o 
   3   4   3     3238.84     3383.11     32.11 o 
   4   4   3     1017.03      975.50     18.83 o 
   5   4   3     6034.42     6013.11     42.22 o 
   6   4   3      612.91      571.48     17.14 o 
   7   4   3     1857.73     1907.69     26.53 o 
   8   4   3        6.60       12.02      5.18 o 
   9   4   3       93.55      117.01      6.75 o 
  10   4   3      233.54      230.21      7.30 o 
  11   4   3       97.08      104.79      6.98 o 
  12   4   3       16.25       24.24      7.16 o 
  13   4   3     1350.98     1426.54     25.10 o 
  14   4   3        0.08       -8.31      9.15 o 
  15   4   3      351.53      336.28     11.81 o 
  16   4   3       65.59       67.45     10.09 o 
  17   4   3      121.99      124.54     10.62 o 
  18   4   3       80.93       63.83     10.32 o 
  19   4   3        6.17        6.65      9.96 o 
  20   4   3        7.87       -2.74     10.22 o 
  21   4   3        2.91        3.71     10.87 o 
  22   4   3        1.32       -7.33     11.78 o 
  23   4   3        1.95       -5.77     12.30 o 
  24   4   3        0.53        1.17     12.95 o 
 -25   5   3        5.60        1.17     13.98 o 
 -24   5   3        0.08      -10.46     13.16 o 
 -23   5   3        0.34        3.52     11.89 o 
 -22   5   3        0.16       -1.76     11.03 o 
 -21   5   3        0.03        5.96     10.61 o 
 -20   5   3        7.11       22.48     10.42 o 
 -19   5   3       15.24       16.81     10.23 o 
 -18   5   3      250.83      246.54     12.09 o 
 -17   5   3     1514.47     1513.44     22.47 o 
 -16   5   3      426.64      387.89     11.72 o 
 -15   5   3      430.28      420.64     12.70 o 
 -14   5   3       57.65       30.99      8.06 o 
 -13   5   3       39.68       47.61      7.12 o 
 -12   5   3       27.55       20.92      6.42 o 
 -11   5   3      150.28      139.79      6.69 o 
 -10   5   3       75.41       84.85      6.26 o 
  -9   5   3       82.37       81.43      5.44 o 
  -8   5   3      128.77      105.28      5.42 o 
  -7   5   3       90.16       84.36      4.96 o 
  -6   5   3        1.35        1.96      4.18 o 
  -5   5   3      600.23      659.26     16.37 o 
  -4   5   3     3459.55     3446.16     33.06 o 
  -3   5   3      122.75      141.84      4.96 o 
  -2   5   3    11911.52    12931.53     62.17 o 
  -1   5   3     1801.29     1948.36     26.80 o 
   0   5   3     3907.56     4063.78     35.00 o 
   1   5   3      921.03      985.37     19.92 o 
   2   5   3      549.42      557.11     10.67 o 
   3   5   3      625.91      632.57     17.42 o 
   4   5   3      753.23      789.96     18.50 o 
   5   5   3      187.41      191.01      8.69 o 
   6   5   3      422.91      393.95      8.49 o 
   7   5   3      953.66      888.79     21.10 o 
   8   5   3      100.11       76.54      6.08 o 
   9   5   3       63.62       69.99      6.50 o 
  10   5   3      113.42      110.95      7.06 o 
  11   5   3      214.14      228.94      8.29 o 
  12   5   3       17.55       34.02      7.14 o 
  13   5   3      228.94      213.89      9.41 o 
  14   5   3      165.10      162.86      9.76 o 
  15   5   3       50.15       41.35      9.64 o 
  16   5   3       35.95       34.02      9.43 o 
  17   5   3       15.77       10.56      9.66 o 
  18   5   3      169.68      131.97     10.67 o 
  19   5   3       18.96       30.40     10.16 o 
  20   5   3      107.23      100.20     11.71 o 
  21   5   3        5.04      -10.07     11.26 o 
  22   5   3       33.77       29.03     11.93 o 
  23   5   3        3.13       -9.97     12.37 o 
  24   5   3        5.31        8.99     12.63 o 
 -24   6   3      128.74      157.58     14.72 o 
 -23   6   3        0.47       -4.79     12.53 o 
 -22   6   3       16.90        9.09     11.22 o 
 -21   6   3        0.69       19.65     10.54 o 
 -20   6   3        5.95       10.56     10.09 o 
 -19   6   3        5.54       -7.04      9.76 o 
 -18   6   3      315.97      313.79     11.87 o 
 -17   6   3       16.54       18.48     10.23 o 
 -16   6   3        3.17       13.00      9.13 o 
 -15   6   3        1.44       11.14      8.49 o 
 -14   6   3      118.00      121.31      9.06 o 
 -13   6   3        9.00       12.71      7.44 o 
 -12   6   3      426.43      413.89     11.37 o 
 -11   6   3       77.64       67.35      6.50 o 
 -10   6   3      202.02      213.40      7.34 o 
  -9   6   3       17.32       17.60      5.52 o 
  -8   6   3      215.59      216.63      6.36 o 
  -7   6   3       11.38       20.04      4.58 o 
  -6   6   3      427.22      455.15     13.44 o 
  -5   6   3      133.60      137.93      5.36 o 
  -4   6   3     1124.53     1303.86     24.19 o 
  -3   6   3      271.44      276.94      7.13 o 
  -2   6   3      128.89      155.82      6.45 o 
   0   6   3      192.78      173.91      6.72 o 
   1   6   3      408.75      477.24     16.33 o 
   2   6   3       12.90       23.95      5.33 o 
   3   6   3      241.26      248.59      6.99 o 
   4   6   3      928.88      954.97     20.51 o 
   5   6   3       91.24       90.23      5.63 o 
   6   6   3      138.94      191.99      6.82 o 
   7   6   3       59.27       69.21      5.90 o 
   8   6   3       22.80       20.53      6.17 o 
   9   6   3      249.70      261.01      7.86 o 
  10   6   3       48.15       50.34      7.02 o 
  11   6   3        1.04       -7.23      7.26 o 
  12   6   3      151.91      139.20      8.91 o 
  13   6   3      139.12      147.22      9.13 o 
  14   6   3       28.32       14.76      8.77 o 
  15   6   3      148.92      147.12     10.73 o 
  16   6   3      362.35      366.39     12.59 o 
  17   6   3       14.42        0.59      9.80 o 
  18   6   3      197.62      191.01     12.00 o 
  19   6   3       21.44       32.65     10.70 o 
  20   6   3        1.77        3.23     10.90 o 
  21   6   3        0.23      -11.34     11.93 o 
  22   6   3        1.70      -12.00     12.00 o 
  23   6   3        0.08       -2.05     12.61 o 
 -24   7   3        6.48       13.69     13.31 o 
 -23   7   3       45.83       34.12     13.14 o 
 -22   7   3        7.14        7.62     11.97 o 
 -21   7   3       10.60       34.61     10.83 o 
 -20   7   3       30.68       13.88     10.96 o 
 -19   7   3        0.05       -0.49     10.04 o 
 -18   7   3       45.60       51.13     10.23 o 
 -17   7   3        2.26        6.45      9.91 o 
 -16   7   3      249.55      236.37     11.07 o 
 -15   7   3       35.36       41.15      9.26 o 
 -14   7   3      212.72      209.39     10.09 o 
 -13   7   3       63.14       64.81      8.23 o 
 -12   7   3      186.39      167.06      8.89 o 
 -11   7   3        0.36       12.12      6.82 o 
 -10   7   3       13.54       20.04      6.20 o 
  -9   7   3        0.43       14.47      5.46 o 
  -8   7   3      135.70      133.53      6.28 o 
  -7   7   3     1260.94     1226.73     21.82 o 
  -6   7   3      106.91      110.66      5.61 o 
  -5   7   3        4.66       14.37      4.70 o 
  -4   7   3      755.12      754.08     19.05 o 
  -3   7   3      336.02      372.25     11.26 o 
  -2   7   3       26.66       46.53      5.77 o 
  -1   7   3     2533.21     2819.35     34.48 o 
   0   7   3     1318.54     1341.69     23.97 o 
   1   7   3     1515.93     1471.80     25.72 o 
   2   7   3     1615.65     1814.53     26.56 o 
   3   7   3       29.84       54.65      5.82 o 
   4   7   3       44.51       64.81      6.31 o 
   5   7   3     1743.51     1769.46     27.53 o 
   6   7   3       91.48       95.21      6.53 o 
   7   7   3       20.36       22.39      6.40 o 
   8   7   3       41.52       34.61      6.79 o 
   9   7   3       54.50       59.04      7.34 o 
  10   7   3      296.87      308.22      9.72 o 
  11   7   3      158.25      146.05      8.91 o 
  12   7   3       31.66       45.46      8.17 o 
  13   7   3      172.12      155.92      9.49 o 
  14   7   3       60.91       48.00      9.46 o 
  15   7   3       51.27       42.52      9.50 o 
  16   7   3       78.62       77.52     10.64 o 
  17   7   3      129.96      141.35     10.75 o 
  18   7   3      138.79      149.86     12.30 o 
  19   7   3        7.16        7.53     11.03 o 
  20   7   3        6.65        0.98     11.43 o 
  21   7   3        7.58       -2.44     12.59 o 
  22   7   3       31.77       26.10     12.70 o 
  23   7   3        0.95      -13.39     13.53 o 
 -23   8   3       18.51       70.77     12.49 o 
 -22   8   3       19.11       33.73     12.43 o 
 -21   8   3      108.10      102.64     12.78 o 
 -20   8   3        0.03       -5.57     10.82 o 
 -19   8   3       27.07       23.46     10.75 o 
 -18   8   3       52.20       50.54     10.28 o 
 -17   8   3       43.04       35.78     10.17 o 
 -16   8   3      171.50      163.15     11.06 o 
 -15   8   3      256.29      260.13     11.10 o 
 -14   8   3      391.40      368.34     11.00 o 
 -13   8   3      786.75      725.83     18.20 o 
 -12   8   3       96.57       93.45      8.33 o 
 -11   8   3       98.83      109.29      7.83 o 
 -10   8   3      231.25      217.11      8.20 o 
  -9   8   3      147.37      141.74      7.37 o 
  -8   8   3        1.49       -1.47      5.84 o 
  -7   8   3       44.34       37.93      5.98 o 
  -6   8   3        0.13        6.26      5.82 o 
  -5   8   3      105.76      110.07      6.28 o 
  -4   8   3       64.51       59.34      5.55 o 
  -3   8   3      222.44      242.33      6.60 o 
  -2   8   3       24.14       19.65      6.08 o 
  -1   8   3      743.85      801.69     20.65 o 
   0   8   3      264.73      283.29      8.06 o 
   1   8   3      254.62      295.81      9.60 o 
   2   8   3       35.81       41.74      5.91 o 
   3   8   3      574.62      544.79     12.34 o 
   4   8   3      226.97      216.53      7.77 o 
   5   8   3      137.67      143.11      7.00 o 
   6   8   3       30.61       25.12      6.39 o 
   7   8   3       33.76       42.91      6.43 o 
   8   8   3        0.61        0.20      7.13 o 
   9   8   3      766.67      744.01     19.49 o 
  10   8   3        0.01       -4.69      7.89 o 
  11   8   3      280.84      298.93     10.38 o 
  12   8   3      100.30       88.86      9.10 o 
  13   8   3        0.39       -3.71      8.95 o 
  14   8   3      171.20      165.30     10.70 o 
  15   8   3       20.93       27.96      9.70 o 
  16   8   3      193.55      177.82     11.81 o 
  17   8   3       45.10       51.91     10.61 o 
  18   8   3       10.93       -4.79     10.48 o 
  19   8   3      108.03       93.45     11.68 o 
  20   8   3        6.62       15.74     11.44 o 
  21   8   3       12.92       32.06     12.17 o 
  22   8   3        2.34        0.20     13.08 o 
 -23   9   3        5.61       -2.74     13.57 o 
 -22   9   3        6.96        3.23     12.15 o 
 -21   9   3        8.04       -7.33     12.37 o 
 -20   9   3        2.75        3.13     11.26 o 
 -19   9   3        3.13       -7.43     10.83 o 
 -18   9   3      145.18      125.52     11.59 o 
 -17   9   3        0.46       -6.35     10.10 o 
 -16   9   3      580.96      574.41     13.73 o 
 -15   9   3       44.37       42.23     10.04 o 
 -14   9   3       26.46       20.72      9.19 o 
 -13   9   3        2.45        5.47      8.88 o 
 -12   9   3      474.45      407.35     11.59 o 
 -11   9   3       59.06       46.92      8.33 o 
 -10   9   3     1409.39     1317.05     21.75 o 
  -9   9   3      501.38      487.50     12.98 o 
  -8   9   3      151.51      137.05      7.84 o 
  -7   9   3       12.41        2.44      6.28 o 
  -6   9   3        7.32       16.91      5.57 o 
  -5   9   3        5.83       12.51      5.80 o 
  -4   9   3       97.65       86.42      6.73 o 
  -3   9   3       69.03       68.14      6.21 o 
  -2   9   3        1.68        8.41      5.86 o 
  -1   9   3       79.48       55.92      6.64 o 
   0   9   3      290.90      364.14     15.59 o 
   1   9   3       52.69       72.14      6.79 o 
   2   9   3       65.55       65.50      6.51 o 
   3   9   3        4.68       -2.93      6.60 o 
   4   9   3       73.66       79.28      6.75 o 
   5   9   3        0.60       -1.56      6.57 o 
   6   9   3        3.36       -1.86      6.95 o 
   7   9   3      142.54      130.11      8.39 o 
   8   9   3      123.08      126.89      8.77 o 
   9   9   3      116.61      135.59      8.78 o 
  10   9   3        3.55       -3.71      8.75 o 
  11   9   3        0.92       -8.60      8.70 o 
  12   9   3      166.77      168.43      9.74 o 
  13   9   3      350.09      345.08     11.66 o 
  14   9   3       39.60       26.69      9.82 o 
  15   9   3        6.66       -7.14     10.32 o 
  16   9   3       19.05       14.37     10.67 o 
  17   9   3       12.12        5.18     10.73 o 
  18   9   3        5.95       17.11     11.22 o 
  19   9   3       15.39       -4.50     11.23 o 
  20   9   3        1.78        5.87     12.04 o 
  21   9   3       44.33       48.19     12.86 o 
  22   9   3        0.67       -9.87     13.04 o 
 -22  10   3        3.09        4.01     12.70 o 
 -21  10   3        0.22       20.82     12.00 o 
 -20  10   3        9.01        6.55     11.43 o 
 -19  10   3        6.24        7.43     10.73 o 
 -18  10   3        0.23       -1.47     10.48 o 
 -17  10   3        1.54       -9.19     10.17 o 
 -16  10   3        9.96       17.60     10.06 o 
 -15  10   3       56.94       43.11     10.62 o 
 -14  10   3     1391.77     1304.05     20.25 o 
 -13  10   3       60.73       65.01      9.28 o 
 -12  10   3        2.27       15.93      8.62 o 
 -11  10   3      395.97      405.88     10.96 o 
 -10  10   3       60.04       42.62      9.10 o 
  -9  10   3      592.73      578.61     17.19 o 
  -8  10   3     1050.82     1050.08     21.42 o 
  -7  10   3      117.23      103.03      8.20 o 
  -6  10   3      265.57      287.89      8.65 o 
  -5  10   3       48.05       43.70      6.72 o 
  -4  10   3      704.36      691.81     17.45 o 
  -3  10   3       58.40       54.74      6.86 o 
  -2  10   3       22.72       30.11      6.28 o 
  -1  10   3      102.05      105.18      7.45 o 
   0  10   3     2694.77     2907.63     33.42 o 
   1  10   3       46.75       61.19      6.96 o 
   2  10   3      524.84      524.65     17.26 o 
   3  10   3        1.86       13.49      6.91 o 
   4  10   3      142.92      153.77      8.36 o 
   5  10   3       27.74       35.68      7.84 o 
   6  10   3        9.31       11.83      8.22 o 
   7  10   3      894.08      859.66     21.03 o 
   8  10   3      497.67      442.93     12.51 o 
   9  10   3      172.78      153.87     10.32 o 
  10  10   3      979.02      995.83     20.89 o 
  11  10   3      106.10       94.92     10.60 o 
  12  10   3      167.70      155.72     11.05 o 
  13  10   3      121.85      135.49     10.64 o 
  14  10   3       10.14       25.03     10.05 o 
  15  10   3        6.02       -1.76     10.60 o 
  16  10   3       13.11       -5.67     11.15 o 
  17  10   3        0.38      -10.17     10.73 o 
  18  10   3       22.31       34.61     11.12 o 
  19  10   3        0.13       10.85     11.26 o 
  20  10   3       12.85       26.20     12.66 o 
  21  10   3        6.08        9.78     13.09 o 
 -21  11   3       64.64       58.65     13.35 o 
 -20  11   3        1.19       -6.06     11.87 o 
 -19  11   3        0.46       -9.29     11.12 o 
 -18  11   3        3.34        6.35     10.80 o 
 -17  11   3       12.44       21.80     10.90 o 
 -16  11   3        1.14      -10.24     10.24 o 
 -15  11   3      160.72      133.63     11.03 o 
 -14  11   3        0.62       -3.13     10.00 o 
 -13  11   3      124.02      139.89     10.42 o 
 -12  11   3      161.54      159.24      9.41 o 
 -11  11   3      121.38       92.87      9.73 o 
 -10  11   3      285.49      287.01      9.91 o 
  -9  11   3      233.76      231.09     10.16 o 
  -8  11   3      209.22      187.40      9.80 o 
  -7  11   3        9.76        1.47      8.20 o 
  -6  11   3      205.39      196.10      9.01 o 
  -5  11   3      436.69      465.22     12.14 o 
  -4  11   3      146.29      138.71      8.68 o 
  -3  11   3      111.13      112.61      7.83 o 
  -2  11   3       48.85       49.46      7.12 o 
  -1  11   3     1186.70     1180.88     22.94 o 
   0  11   3      330.15      325.92     10.83 o 
   1  11   3      481.45      455.93     13.16 o 
   2  11   3      167.01      178.60      9.06 o 
   3  11   3      671.58      656.52     19.57 o 
   4  11   3      111.42      140.87      9.80 o 
   5  11   3       91.29       78.01      9.28 o 
   6  11   3      340.53      340.29     11.22 o 
   7  11   3     2559.25     2437.52     30.23 o 
   8  11   3      323.29      343.90     11.85 o 
   9  11   3        1.61       -2.44     10.10 o 
  10  11   3        3.85       -8.02      9.96 o 
  11  11   3      587.41      587.61     14.98 o 
  12  11   3        2.92       17.60      9.86 o 
  13  11   3      180.20      161.30     11.07 o 
  14  11   3      128.56      120.24     11.49 o 
  15  11   3       18.82       13.10     11.06 o 
  16  11   3        0.70        4.69     10.83 o 
  17  11   3        0.14       -7.23     11.47 o 
  18  11   3        0.11        7.82     11.28 o 
  19  11   3       14.46       19.16     12.52 o 
  20  11   3        2.43       -7.82     12.97 o 
 -20  12   3        1.71       11.63     12.12 o 
 -19  12   3        6.46        4.69     11.67 o 
 -18  12   3        0.15       21.70     11.05 o 
 -17  12   3        2.73        3.91     10.38 o 
 -16  12   3        1.45       -3.81     10.40 o 
 -15  12   3        0.12       16.52      9.85 o 
 -14  12   3        4.41       15.84      9.47 o 
 -13  12   3      147.87      179.19     10.39 o 
 -12  12   3        0.52       -8.70      9.78 o 
 -11  12   3       26.57       27.76      9.16 o 
 -10  12   3        0.06        6.75      8.42 o 
  -9  12   3      212.17      220.14     10.25 o 
  -8  12   3      115.41      107.04      9.13 o 
  -7  12   3      809.66      812.44     17.45 o 
  -6  12   3      159.59      153.96      9.33 o 
  -5  12   3      236.91      252.31      9.80 o 
  -4  12   3      232.15      236.86      9.65 o 
  -3  12   3       91.79       84.17      8.98 o 
  -2  12   3        1.97       -5.96      8.00 o 
  -1  12   3      362.94      356.81     10.34 o 
   0  12   3      286.94      296.49     10.34 o 
   1  12   3      401.44      394.15     10.91 o 
   2  12   3      116.33      112.03     10.06 o 
   3  12   3       29.20       23.75      9.15 o 
   4  12   3       13.05       20.33      9.33 o 
   5  12   3       82.64       97.07      9.82 o 
   6  12   3        1.02        4.99      9.81 o 
   7  12   3       50.94       49.07     10.63 o 
   8  12   3       31.33       29.13     10.04 o 
   9  12   3       70.48       75.76     10.32 o 
  10  12   3       46.12       45.07     10.66 o 
  11  12   3        0.76        3.03     10.62 o 
  12  12   3       62.40       48.39     10.82 o 
  13  12   3       34.07       16.03     11.26 o 
  14  12   3       10.83       -0.78     11.11 o 
  15  12   3      157.58      175.08     12.34 o 
  16  12   3        1.90       -0.10     11.44 o 
  17  12   3       24.07       29.72     11.75 o 
  18  12   3        1.20       12.22     12.47 o 
  19  12   3       17.62       18.18     13.19 o 
 -19  13   3       22.99       16.52     12.46 o 
 -18  13   3        8.86        8.60     11.72 o 
 -17  13   3       42.99       27.18     12.03 o 
 -16  13   3       18.57       26.59     10.67 o 
 -15  13   3        1.08      -10.36     10.64 o 
 -14  13   3        5.86        4.20     10.16 o 
 -13  13   3       63.11       43.79     10.85 o 
 -12  13   3        0.55       -3.81      9.84 o 
 -11  13   3       90.89       97.36      9.44 o 
 -10  13   3       75.72       64.03      9.86 o 
  -9  13   3       34.77       27.27      9.53 o 
  -8  13   3       53.12       38.52      9.66 o 
  -7  13   3       65.15       83.39      9.76 o 
  -6  13   3      713.11      697.29     16.83 o 
  -5  13   3      251.73      260.91     10.38 o 
  -4  13   3       66.95       58.85      9.16 o 
  -3  13   3       71.68       68.82      8.79 o 
  -2  13   3      312.30      332.95     10.67 o 
  -1  13   3       14.93       20.14      8.82 o 
   0  13   3      398.11      446.74     13.96 o 
   1  13   3      115.04      122.10     10.28 o 
   2  13   3      210.72      207.83     11.24 o 
   3  13   3       17.81       27.37      9.95 o 
   4  13   3      162.48      169.41     10.85 o 
   5  13   3      225.28      248.88     11.32 o 
   6  13   3      792.52      737.86     18.35 o 
   7  13   3       59.87       49.37     11.03 o 
   8  13   3      560.18      523.87     14.09 o 
   9  13   3        2.27       12.22      9.97 o 
  10  13   3       15.34       27.37      9.91 o 
  11  13   3       34.30       36.27     10.42 o 
  12  13   3       14.83       25.22     10.74 o 
  13  13   3        2.01       10.26     11.15 o 
  14  13   3       49.41       33.92     11.95 o 
  15  13   3      100.25       81.43     12.89 o 
  16  13   3        9.92       14.66     11.67 o 
  17  13   3        0.22       10.56     12.89 o 
  18  13   3        5.11       12.90     13.09 o 
 -18  14   3       12.40       12.51     12.93 o 
 -17  14   3        1.08        6.45     11.72 o 
 -16  14   3        6.98       -8.60     11.86 o 
 -15  14   3       49.02       51.42     11.66 o 
 -14  14   3      178.42      151.23     12.29 o 
 -13  14   3       22.48       26.30     10.74 o 
 -12  14   3       52.92       53.18     10.64 o 
 -11  14   3       79.38       76.64     10.70 o 
 -10  14   3       82.81       82.21     10.77 o 
  -9  14   3      108.81      120.14      9.76 o 
  -8  14   3      141.96      145.36     10.58 o 
  -7  14   3       28.46       31.97      9.41 o 
  -6  14   3       78.86       76.05     10.09 o 
  -5  14   3        6.70       -6.75      9.56 o 
  -4  14   3      815.83      838.05     17.77 o 
  -3  14   3       24.59       19.06      9.24 o 
  -2  14   3        1.01       11.63      8.72 o 
  -1  14   3       12.24       -0.20      9.66 o 
   0  14   3      415.05      430.22     13.47 o 
   1  14   3       43.97       44.67     10.25 o 
   2  14   3      553.62      584.97     15.46 o 
   3  14   3        3.03       -2.83     10.13 o 
   4  14   3       66.02       73.71     10.09 o 
   5  14   3        9.86       18.87      9.88 o 
   6  14   3       82.76       66.96     11.53 o 
   7  14   3       25.30       24.83     10.51 o 
   8  14   3       23.69       30.50      9.56 o 
   9  14   3       11.27       -2.35     10.51 o 
  10  14   3       54.57       52.49     11.47 o 
  11  14   3       31.25       23.95     11.07 o 
  12  14   3        0.66        0.59     11.35 o 
  13  14   3       54.62       39.88     11.96 o 
  14  14   3       25.59       12.90     12.01 o 
  15  14   3        2.77        3.13     12.18 o 
  16  14   3        0.54       -7.23     12.88 o 
  17  14   3        0.00       17.30     12.75 o 
 -17  15   3       39.62       73.61     12.53 o 
 -16  15   3        0.89       -5.28     12.12 o 
 -15  15   3       29.72        9.38     11.79 o 
 -14  15   3       11.09       23.17     11.03 o 
 -13  15   3        9.88        3.81     11.37 o 
 -12  15   3       70.81       67.74     11.43 o 
 -11  15   3       52.28       52.40     11.03 o 
 -10  15   3       61.79       46.34     10.70 o 
  -9  15   3      161.06      135.68     11.72 o 
  -8  15   3        2.45       -9.19     10.09 o 
  -7  15   3        6.12       14.66     10.23 o 
  -6  15   3       60.83       55.62     10.48 o 
  -5  15   3      395.85      375.97     11.95 o 
  -4  15   3       21.51       14.37      9.81 o 
  -3  15   3       31.78       33.43      9.96 o 
  -2  15   3       36.61       48.58      9.74 o 
  -1  15   3      227.97      238.23     11.57 o 
   0  15   3        0.54        9.29     10.23 o 
   1  15   3       51.43       57.28     10.32 o 
   2  15   3       42.90       50.34     10.16 o 
   3  15   3      209.19      224.93     11.61 o 
   4  15   3        3.35        5.57     10.22 o 
   5  15   3      101.05       88.18     11.13 o 
   6  15   3       22.39       24.44     10.77 o 
   7  15   3       11.36       17.20     11.00 o 
   8  15   3       57.15       74.10     10.90 o 
   9  15   3        7.23       -9.19     11.28 o 
  10  15   3       12.37       17.79     11.15 o 
  11  15   3        0.63       -4.99     11.46 o 
  12  15   3        7.95       23.66     11.82 o 
  13  15   3       18.45       21.12     12.35 o 
  14  15   3       21.33       14.57     12.51 o 
  15  15   3        7.17       48.39     12.59 o 
  16  15   3        7.66       -2.83     13.49 o 
 -15  16   3       20.60       27.27     12.07 o 
 -14  16   3        0.35       -5.18     11.90 o 
 -13  16   3       43.21       42.13     11.99 o 
 -12  16   3       16.72       10.66     11.69 o 
 -11  16   3       43.09       34.12     11.42 o 
 -10  16   3        9.55       12.81     11.03 o 
  -9  16   3       28.43       24.34     11.38 o 
  -8  16   3       18.46       26.20     10.46 o 
  -7  16   3      133.71      134.41     11.51 o 
  -6  16   3       17.48       14.08     10.90 o 
  -5  16   3        1.87        4.59     10.02 o 
  -4  16   3        1.03       -9.97     10.40 o 
  -3  16   3       35.92       47.41     10.48 o 
  -2  16   3        0.65       -3.71     10.48 o 
  -1  16   3        4.00       -7.82     10.46 o 
   0  16   3        6.79        9.78     10.19 o 
   1  16   3       47.21       32.75     10.93 o 
   2  16   3        2.34       -2.05     11.13 o 
   3  16   3       85.26       92.18     11.55 o 
   4  16   3       20.24       25.71     10.96 o 
   5  16   3      193.10      210.17     12.59 o 
   6  16   3        3.81       -9.38     11.28 o 
   7  16   3        2.09        2.15     11.29 o 
   8  16   3        0.17      -11.86     11.86 o 
   9  16   3       12.67       11.34     11.93 o 
  10  16   3        3.46       -2.64     12.24 o 
  11  16   3       43.87       28.54     12.61 o 
  12  16   3       12.05       -8.31     12.86 o 
  13  16   3       23.24        9.87     13.25 o 
  14  16   3        3.37      -12.12     13.55 o 
 -13  17   3        0.00      -12.53     12.53 o 
 -12  17   3        3.66       32.85     10.94 o 
 -11  17   3        1.04      -11.63     11.99 o 
 -10  17   3       67.11       74.59     12.30 o 
  -9  17   3       53.95       66.08     12.20 o 
  -8  17   3        1.17      -11.44     11.68 o 
  -7  17   3       22.24       14.66     11.22 o 
  -6  17   3       10.89       10.95     11.03 o 
  -5  17   3        6.96       21.31     10.46 o 
  -4  17   3       11.08       25.22     10.68 o 
  -3  17   3        4.67       -6.06     11.22 o 
  -2  17   3       83.68       85.54     12.06 o 
  -1  17   3       62.19       57.09     11.97 o 
   0  17   3        5.52       -8.02     11.20 o 
   1  17   3       20.56       35.68     10.93 o 
   2  17   3      159.13      169.51     12.86 o 
   3  17   3       57.57       68.23     11.68 o 
   4  17   3       41.92       60.90     12.01 o 
   5  17   3       54.65       55.23     11.89 o 
   6  17   3        0.44       21.70     11.20 o 
   7  17   3       95.63      106.36     12.59 o 
   8  17   3       59.10       79.08     12.88 o 
   9  17   3        0.01        7.04     12.44 o 
  10  17   3        0.98       12.12     11.85 o 
  11  17   3        3.15       -1.17     12.88 o 
  12  17   3        5.75       19.06     13.39 o 
 -11  18   3        3.54       -9.48     12.63 o 
 -10  18   3        4.05       -0.98     12.35 o 
  -9  18   3        5.76       16.13     11.81 o 
  -8  18   3      119.89      130.50     13.10 o 
  -7  18   3        2.65       22.68     11.63 o 
  -6  18   3      128.09      161.49     13.59 o 
  -5  18   3        0.15       -0.29     11.67 o 
  -4  18   3       29.93       22.97     12.14 o 
  -3  18   3       26.72       16.52     12.27 o 
  -2  18   3        5.99       20.53     11.69 o 
  -1  18   3       28.43       36.76     11.81 o 
   0  18   3        4.15        1.27     11.84 o 
   1  18   3        7.81       14.96     11.70 o 
   2  18   3       40.30        9.78     12.66 o 
   3  18   3       20.90        9.87     12.27 o 
   4  18   3       25.16       -0.10     12.73 o 
   5  18   3        2.79       31.97     11.75 o 
   6  18   3        4.73       -2.35     12.61 o 
   7  18   3        9.17       -4.69     12.62 o 
   8  18   3       56.10       40.96     13.56 o 
   9  18   3        8.37       25.51     12.86 o 
  10  18   3        2.92      -12.32     13.86 o 
  -7  19   3        1.89        0.88     12.95 o 
  -6  19   3        8.44       -9.58     13.22 o 
  -5  19   3       75.34       81.72     13.64 o 
  -4  19   3        4.10       12.22     12.50 o 
  -3  19   3       61.24       66.28     13.16 o 
  -2  19   3        4.55       35.00     12.10 o 
  -1  19   3        6.32       13.88     12.47 o 
   0  19   3       10.78       -0.20     12.79 o 
   1  19   3        0.00      -12.92     12.92 o 
   2  19   3        0.15       -9.38     12.29 o 
   3  19   3       10.23       22.39     12.63 o 
   4  19   3        2.48       10.46     12.62 o 
   5  19   3       16.23       22.97     12.95 o 
   6  19   3        0.14       -4.30     12.93 o 
 -26   0   4      227.51      298.84     17.94 o 
 -25   0   4        2.54        4.30     13.47 o 
 -24   0   4       93.32      124.05     13.83 o 
 -23   0   4        1.39        8.80     11.61 o 
 -22   0   4       41.30       54.55     11.39 o 
 -21   0   4        0.00       27.57     10.43 o 
 -20   0   4       21.19       15.15     10.46 o 
 -19   0   4      112.18      149.57     11.19 o 
 -18   0   4      142.22      167.65     10.70 o 
 -17   0   4      101.31      104.01      9.70 o 
 -16   0   4      152.85      152.11      9.50 o 
 -15   0   4        0.06       -0.29      7.58 o 
 -14   0   4     1377.22     1464.76     24.88 o 
 -13   0   4       29.73       24.24      6.72 o 
 -12   0   4        2.98        4.40      5.72 o 
 -11   0   4       29.52       27.86      5.82 o 
 -10   0   4      456.13      517.61     15.59 o 
  -9   0   4      715.72      679.01     14.80 o 
  -8   0   4     1701.20     1872.21     28.00 o 
  -7   0   4      368.22      323.57      9.13 o 
  -6   0   4       12.23       13.88      3.50 o 
  -5   0   4     1137.49     1103.75     18.52 o 
  -4   0   4     8722.51     8773.03     47.28 o 
  -3   0   4     1234.38     1172.08     18.40 o 
  -1   0   4     4534.27     4856.18     34.67 o 
   0   0   4    12105.88    13336.24     54.85 o 
   1   0   4        9.33        7.14      3.28 o 
   2   0   4       30.32       51.52      3.62 o 
   3   0   4     1171.76     1147.64     19.07 o 
   4   0   4     7683.29     8044.56     48.02 o 
   5   0   4     1002.08      991.43     19.86 o 
   6   0   4     6713.70     6871.89     47.47 o 
   7   0   4     1499.34     1491.45     26.30 o 
   8   0   4     2374.46     2529.51     32.11 o 
   9   0   4       25.23       10.66      6.60 o 
  10   0   4     2067.86     2131.94     28.57 o 
  11   0   4        2.11        3.42      6.76 o 
  12   0   4     1350.03     1423.80     24.57 o 
  13   0   4      499.46      479.10     11.36 o 
  14   0   4      383.00      385.25     11.35 o 
  15   0   4     2689.82     2642.71     31.40 o 
  16   0   4        0.64       -9.78      9.96 o 
  17   0   4       49.72       59.73      9.42 o 
  18   0   4      233.17      234.71     11.63 o 
  19   0   4       18.29       -1.47     10.19 o 
  20   0   4        1.49      -10.07     10.51 o 
  21   0   4       45.60       32.16     11.24 o 
  22   0   4      129.99      141.94     12.80 o 
  23   0   4        3.34        9.38     12.75 o 
  24   0   4       20.18       32.55     12.86 o 
 -26   1   4       10.45       18.87     10.89 o 
 -25   1   4        3.52       11.83     14.54 o 
 -24   1   4        0.73       -5.28      8.93 o 
 -23   1   4       16.32       17.69      8.79 o 
 -22   1   4        6.15       -2.25      7.86 o 
 -21   1   4        2.83        4.11      7.59 o 
 -20   1   4      191.68      202.26     14.52 o 
 -19   1   4      198.66      212.72      8.62 o 
 -18   1   4      359.05      359.25     13.37 o 
 -17   1   4      403.29      408.32     15.89 o 
 -16   1   4        7.58       12.71      6.12 o 
 -15   1   4      387.57      399.52     13.11 o 
 -14   1   4       19.63       19.06      5.10 o 
 -13   1   4      316.72      341.07      6.08 o 
 -12   1   4       11.97        9.97      4.68 o 
 -11   1   4      545.14      516.34      9.08 o 
 -10   1   4     2594.49     2546.13     22.80 o 
  -9   1   4     3660.10     3663.66     27.26 o 
  -8   1   4     1260.23     1155.37     37.10 o 
  -7   1   4      642.88      634.43     10.97 o 
  -6   1   4      105.50      104.70      2.99 o 
  -5   1   4        0.09        7.62      2.28 o 
  -4   1   4     1329.47     1154.39     36.58 o 
  -3   1   4     5320.82     5126.57    142.27 o 
  -2   1   4     1518.97     1493.80     67.89 o 
  -1   1   4     4493.55     4569.85    153.29 o 
   0   1   4     6644.88     6758.79    100.20 o 
   1   1   4      110.45      118.09      2.94 o 
   2   1   4      851.49      925.25     32.32 o 
   3   1   4      100.44       99.81      3.48 o 
   4   1   4     2558.89     2544.37     22.91 o 
   5   1   4     2068.98     2051.59     21.94 o 
   6   1   4     2091.56     2104.28     19.38 o 
   7   1   4      356.26      348.01      8.06 o 
   8   1   4     1282.00     1348.04     17.49 o 
   9   1   4      451.27      428.75     13.21 o 
  10   1   4     1161.74     1202.19     16.51 o 
  11   1   4       21.92       23.85      8.17 o 
  12   1   4        7.24        3.42      4.79 o 
  13   1   4      118.98      118.97      5.78 o 
  14   1   4       23.88       10.85      6.31 o 
  15   1   4      247.26      251.91      7.98 o 
  16   1   4      160.24      134.12      7.46 o 
  17   1   4      265.36      267.16      8.38 o 
  18   1   4       64.27       63.93      7.18 o 
  19   1   4        1.43       -2.35      6.79 o 
  20   1   4        0.03       -3.32      7.12 o 
  21   1   4       35.07       23.07     19.81 o 
  22   1   4       10.18       11.34      8.33 o 
  23   1   4       72.47       75.56      9.57 o 
  24   1   4       12.69       18.38      9.07 o 
 -25   2   4       23.29       27.47     13.87 o 
 -24   2   4        0.00      -10.36     12.76 o 
 -23   2   4       42.94       61.29     11.95 o 
 -22   2   4        5.02        6.94     11.23 o 
 -21   2   4        0.06       -6.16     10.98 o 
 -20   2   4      210.27      238.52     12.10 o 
 -19   2   4      373.87      381.54     13.25 o 
 -18   2   4      151.34      136.37     11.70 o 
 -17   2   4       47.23       41.06     10.02 o 
 -16   2   4       37.46       53.77      8.89 o 
 -15   2   4      162.33      169.61      8.91 o 
 -14   2   4       11.04       13.88      7.07 o 
 -13   2   4      134.65      125.52      7.38 o 
 -12   2   4      374.34      407.83      9.27 o 
 -11   2   4      859.43      865.82     21.17 o 
 -10   2   4      929.87      871.10     19.56 o 
  -9   2   4    20028.71    20254.56     84.06 o 
  -8   2   4     1996.05     1738.57     25.22 o 
  -7   2   4     1226.00     1274.34     22.03 o 
  -6   2   4       53.18       47.70      3.97 o 
  -5   2   4     3547.93     3350.36     30.52 o 
  -4   2   4      935.32      879.60     17.06 o 
  -3   2   4    11955.15    12237.96     56.70 o 
  -2   2   4      249.84      257.98      4.96 o 
  -1   2   4    15465.10    16600.57     64.61 o 
   0   2   4      316.05      338.53      9.49 o 
   2   2   4     2263.08     2238.10     25.13 o 
   3   2   4     2585.89     2690.22     27.88 o 
   4   2   4      142.67      143.31      4.86 o 
   5   2   4     3080.01     3386.82     33.73 o 
   6   2   4       22.71       30.60      5.25 o 
   7   2   4     1169.07     1276.78     23.32 o 
   8   2   4       23.02       24.24      5.55 o 
   9   2   4      208.73      211.05      6.71 o 
  10   2   4      720.36      676.86     16.79 o 
  11   2   4      185.46      187.30      7.86 o 
  12   2   4      478.30      462.48     10.64 o 
  13   2   4      118.96      114.86      8.77 o 
  14   2   4      105.23      119.75     10.09 o 
  15   2   4       72.45       64.32     10.60 o 
  16   2   4      107.55      106.46     10.25 o 
  17   2   4       28.34       20.63      9.69 o 
  18   2   4        0.01        0.59      9.13 o 
  19   2   4       31.75       37.44      9.76 o 
  20   2   4       20.31       -1.86     10.40 o 
  21   2   4       41.68       50.54     11.16 o 
  22   2   4       13.12       35.49     11.96 o 
  23   2   4        3.10        8.90     11.95 o 
  24   2   4       31.17       52.79     13.02 o 
 -25   3   4        0.87      -12.71     13.51 o 
 -24   3   4        9.71        3.52     12.71 o 
 -23   3   4        1.83       11.83     11.52 o 
 -22   3   4       29.44       31.09     11.32 o 
 -21   3   4      172.53      181.92     12.15 o 
 -20   3   4        1.23       -4.79     10.17 o 
 -19   3   4      428.39      476.16     13.53 o 
 -18   3   4      666.43      682.43     18.08 o 
 -17   3   4        4.89        2.54     10.05 o 
 -16   3   4      986.62      954.09     19.86 o 
 -15   3   4      539.69      563.36     14.42 o 
 -14   3   4      434.55      372.45      9.70 o 
 -13   3   4       92.69       96.97      7.26 o 
 -12   3   4      164.24      179.19      7.30 o 
 -11   3   4      370.67      354.66      8.97 o 
 -10   3   4      404.42      388.97     10.23 o 
  -9   3   4       10.26       16.13      5.77 o 
  -8   3   4     1824.23     1700.84     26.53 o 
  -7   3   4      118.21      118.28      4.75 o 
  -6   3   4     1874.91     1741.41     24.69 o 
  -5   3   4      252.81      287.40      9.28 o 
  -4   3   4     5899.19     5804.60     41.07 o 
  -3   3   4     5960.69     6024.16     42.46 o 
  -2   3   4     1267.00     1378.54     22.34 o 
  -1   3   4      399.47      196.10     10.28 o 
   0   3   4      155.54      204.80      7.14 o 
   1   3   4      544.33      535.50     12.17 o 
   2   3   4      660.91      680.96     17.77 o 
   3   3   4     9026.85     8803.04     49.15 o 
   4   3   4     2210.77     2107.99     26.43 o 
   5   3   4      404.44      387.60      9.14 o 
   6   3   4       62.28       53.47      6.34 o 
   7   3   4      165.52      179.19      6.39 o 
   8   3   4      213.97      230.12      6.90 o 
   9   3   4      772.97      754.28     17.80 o 
  10   3   4      977.25      975.30     21.31 o 
  11   3   4      245.65      217.11      8.00 o 
  12   3   4       59.61       47.70      7.60 o 
  13   3   4       99.71       89.64      8.89 o 
  14   3   4       50.87       67.26      9.76 o 
  15   3   4       30.02       30.11     10.09 o 
  16   3   4       10.66       -4.01      9.67 o 
  17   3   4       56.84       43.21      9.82 o 
  18   3   4      117.96      122.29     10.90 o 
  19   3   4       17.02       25.91      9.56 o 
  20   3   4        0.58      -10.17     10.68 o 
  21   3   4       24.37       29.62     11.29 o 
  22   3   4        4.85        2.93     12.07 o 
  23   3   4       17.54       15.05     12.39 o 
  24   3   4       17.04       20.63     12.79 o 
 -25   4   4        5.20       -3.13     13.47 o 
 -24   4   4       15.97       42.43     12.14 o 
 -23   4   4       29.01       38.32     11.95 o 
 -22   4   4        0.35      -10.56     11.07 o 
 -21   4   4        0.19       -5.77     11.01 o 
 -20   4   4       52.61       65.20     11.35 o 
 -19   4   4       65.64       62.27     11.08 o 
 -18   4   4      564.91      583.89     14.13 o 
 -17   4   4      116.86      108.31     10.60 o 
 -16   4   4       18.03        3.62      9.22 o 
 -15   4   4      238.24      198.44      9.91 o 
 -14   4   4      254.71      274.69      9.16 o 
 -13   4   4      139.77      135.78      7.77 o 
 -12   4   4      430.44      478.80     12.07 o 
 -11   4   4      169.23      175.18      7.16 o 
 -10   4   4     1276.49     1319.01     25.86 o 
  -9   4   4       14.46       15.54      5.03 o 
  -8   4   4      392.86      365.80     11.55 o 
  -7   4   4      299.98      250.35      5.61 o 
  -6   4   4        0.81        4.50      4.20 o 
  -5   4   4       51.27       49.37      4.36 o 
  -4   4   4     3365.94     3548.41     35.50 o 
  -3   4   4      405.62      417.22     10.43 o 
  -2   4   4       35.46       52.79      4.75 o 
  -1   4   4     1163.76     1163.09     21.16 o 
   0   4   4    19916.16    21763.21     77.98 o 
   1   4   4       19.28       29.82      4.61 o 
   2   4   4      851.02      945.49     18.73 o 
   3   4   4       32.34       34.31      4.51 o 
   4   4   4      756.59      767.08     19.34 o 
   5   4   4     1135.39     1069.64     22.06 o 
   6   4   4      141.94      138.23      6.08 o 
   7   4   4       48.85       45.26      5.88 o 
   8   4   4      160.93      179.48      6.69 o 
   9   4   4       18.67       14.96      6.21 o 
  10   4   4        3.87        8.41      6.28 o 
  11   4   4       62.64       49.76      7.09 o 
  12   4   4      113.11      132.07      8.37 o 
  13   4   4        0.03       -4.99      9.20 o 
  14   4   4     3264.18     3243.42     32.70 o 
  15   4   4       82.45       89.25     10.23 o 
  16   4   4      530.78      520.84     13.63 o 
  17   4   4        8.95       15.35      9.51 o 
  18   4   4        6.46       16.42      9.24 o 
  19   4   4       78.58       60.41     11.15 o 
  20   4   4       37.05       42.23     11.01 o 
  21   4   4       67.11       73.81     12.12 o 
  22   4   4       16.29       28.74     12.41 o 
  23   4   4        0.05        4.11     12.29 o 
  24   4   4       10.10       21.41     12.75 o 
 -25   5   4        0.81       15.25     13.40 o 
 -24   5   4        1.30       -6.55     13.22 o 
 -23   5   4       45.61       37.93     12.65 o 
 -22   5   4        1.21        9.29     10.91 o 
 -21   5   4        0.06        4.40     10.80 o 
 -20   5   4       35.02       25.32     11.10 o 
 -19   5   4      308.66      352.41     11.99 o 
 -18   5   4        0.07        9.68     10.23 o 
 -17   5   4     1002.19      913.42     18.40 o 
 -16   5   4       44.06       40.67      9.47 o 
 -15   5   4       53.45       38.03      8.65 o 
 -14   5   4      359.59      377.63     10.06 o 
 -13   5   4      750.16      723.88     18.01 o 
 -12   5   4       39.54       33.92      7.11 o 
 -11   5   4      152.52      142.53      7.04 o 
 -10   5   4       18.27       11.14      5.64 o 
  -9   5   4       96.68      100.10      5.73 o 
  -8   5   4      193.11      214.57      6.15 o 
  -7   5   4       17.80       35.19      4.60 o 
  -6   5   4       28.45       20.43      4.60 o 
  -5   5   4      601.38      577.63     16.11 o 
  -4   5   4    10810.99    11152.68     60.90 o 
  -3   5   4        0.10       -2.74      4.99 o 
  -2   5   4     4776.14     4848.26     39.45 o 
  -1   5   4     1618.69     1820.59     27.33 o 
   0   5   4     1083.77     1055.75     21.68 o 
   1   5   4     1245.92     1355.96     22.23 o 
   2   5   4        0.14        6.84      4.39 o 
   3   5   4       52.26       55.33      5.10 o 
   4   5   4      992.36     1035.03     20.87 o 
   5   5   4      185.23      199.42      7.51 o 
   6   5   4     1625.19     1595.95     25.07 o 
   7   5   4      555.32      542.25     13.96 o 
   8   5   4       24.06       21.90      6.05 o 
   9   5   4       13.88       26.30      6.25 o 
  10   5   4       48.49       48.19      6.76 o 
  11   5   4        7.73        1.56      7.45 o 
  12   5   4       45.79       31.28      8.33 o 
  13   5   4      708.72      675.68     16.83 o 
  14   5   4      235.23      227.57     10.57 o 
  15   5   4        6.92        6.16      9.61 o 
  16   5   4      191.83      173.61     10.63 o 
  17   5   4        1.58       -7.33      9.64 o 
  18   5   4        1.19        9.78      9.99 o 
  19   5   4      166.67      194.14     12.07 o 
  20   5   4        0.10      -10.85     10.90 o 
  21   5   4        2.35        1.96     11.28 o 
  22   5   4       88.10       96.19     13.13 o 
  23   5   4       15.22       32.45     13.18 o 
 -24   6   4        0.28       33.24     12.88 o 
 -23   6   4        6.79       -8.70     12.73 o 
 -22   6   4        8.20        8.02     11.52 o 
 -21   6   4        0.01      -11.05     11.33 o 
 -20   6   4        0.12        4.79     10.77 o 
 -19   6   4       13.85        2.15     10.25 o 
 -18   6   4      103.19      100.10     10.55 o 
 -17   6   4       28.07        4.30     10.31 o 
 -16   6   4        0.14       -9.48      9.50 o 
 -15   6   4        0.01       -8.31      8.76 o 
 -14   6   4       75.05       54.55      8.82 o 
 -13   6   4      189.89      167.65      8.86 o 
 -12   6   4       57.27       57.87      7.61 o 
 -11   6   4        4.43       -0.98      6.71 o 
 -10   6   4       22.07       13.59      5.77 o 
  -9   6   4      232.90      250.64      7.26 o 
  -8   6   4       30.53       17.50      5.35 o 
  -7   6   4      131.24      156.70      6.39 o 
  -6   6   4      426.95      411.65     10.28 o 
  -5   6   4       15.26        7.53      5.03 o 
  -4   6   4      247.84      255.43      8.15 o 
  -3   6   4     8958.41     9711.09     58.21 o 
  -2   6   4     2728.95     3004.11     34.04 o 
   0   6   4     2458.83     2663.24     31.45 o 
   1   6   4      908.25     1098.96     22.13 o 
   2   6   4      455.34      483.11     10.58 o 
   3   6   4     2462.85     2806.84     32.71 o 
   4   6   4     1428.26     1466.23     24.16 o 
   5   6   4     1213.86     1226.34     22.03 o 
   6   6   4      321.26      340.48      8.78 o 
   7   6   4     1355.29     1324.97     23.36 o 
   8   6   4        3.92       31.77      6.55 o 
   9   6   4        5.32       12.12      6.59 o 
  10   6   4       35.88       22.87      7.55 o 
  11   6   4      344.32      365.02      9.61 o 
  12   6   4        4.70        7.04      8.09 o 
  13   6   4      348.12      357.20     11.10 o 
  14   6   4       16.87       24.44      9.13 o 
  15   6   4        5.25        5.57      9.61 o 
  16   6   4      211.18      222.69     11.93 o 
  17   6   4      172.36      164.52     11.22 o 
  18   6   4       76.74       82.11     11.58 o 
  19   6   4       82.53       81.14     11.46 o 
  20   6   4       10.39        6.16     11.81 o 
  21   6   4        4.32        0.49     12.08 o 
  22   6   4       28.00       30.60     12.85 o 
  23   6   4       38.99       28.06     13.08 o 
 -24   7   4        8.42       10.26     13.50 o 
 -23   7   4        2.31       15.74     12.47 o 
 -22   7   4       20.28        4.59     12.10 o 
 -21   7   4       15.32       20.33     11.53 o 
 -20   7   4       35.19       33.43     10.71 o 
 -19   7   4        3.41        5.28     10.12 o 
 -18   7   4        1.06       12.81      9.25 o 
 -17   7   4       60.74       65.89     10.43 o 
 -16   7   4       21.10       28.64      9.85 o 
 -15   7   4       23.33       24.54      9.49 o 
 -14   7   4      406.23      398.16     10.79 o 
 -13   7   4      907.66      896.61     19.23 o 
 -12   7   4      201.18      185.54      8.55 o 
 -11   7   4      298.36      310.86      9.81 o 
 -10   7   4       26.27       23.85      6.33 o 
  -9   7   4      140.13      150.93      6.73 o 
  -8   7   4       71.81       66.08      6.21 o 
  -7   7   4      182.82      191.40      6.53 o 
  -6   7   4       71.42       67.06      5.55 o 
  -5   7   4      357.59      363.16      9.27 o 
  -4   7   4       74.85       94.43      5.31 o 
  -3   7   4     1289.86     1331.42     23.87 o 
  -2   7   4       20.95       10.85      6.02 o 
  -1   7   4     1310.49     1392.42     25.04 o 
   0   7   4      710.22      762.49     20.22 o 
   1   7   4      271.43      252.70      7.98 o 
   2   7   4      862.22      898.86     19.70 o 
   3   7   4      114.42      138.32      6.76 o 
   4   7   4      768.07      797.78     19.80 o 
   5   7   4       24.75       29.52      5.99 o 
   6   7   4        8.67       16.81      6.05 o 
   7   7   4        4.77       -0.88      6.51 o 
   8   7   4      350.39      325.92      8.72 o 
   9   7   4        1.29       -0.49      7.11 o 
  10   7   4      434.20      396.59     10.48 o 
  11   7   4       29.15       14.37      8.18 o 
  12   7   4        2.54       -3.23      8.43 o 
  13   7   4       17.06       24.44      9.17 o 
  14   7   4       73.90       83.29      9.65 o 
  15   7   4      102.32      102.64     10.40 o 
  16   7   4       85.88       80.94     10.85 o 
  17   7   4       23.84        8.99     10.67 o 
  18   7   4       14.13       29.33     10.51 o 
  19   7   4        3.53        0.49     11.24 o 
  20   7   4      116.50      119.26     11.87 o 
  21   7   4        0.09       -1.96     11.93 o 
  22   7   4       25.77       38.52     13.11 o 
 -23   8   4        0.43        2.74     12.75 o 
 -22   8   4        2.31       -6.75     11.97 o 
 -21   8   4       18.81       36.95     11.75 o 
 -20   8   4        2.65        7.62     10.73 o 
 -19   8   4        1.32        0.78     10.28 o 
 -18   8   4       85.45       86.12     10.82 o 
 -17   8   4       17.33       15.35     10.23 o 
 -16   8   4       44.76       39.40     10.04 o 
 -15   8   4        0.04        2.74      9.73 o 
 -14   8   4       15.23       21.12      9.19 o 
 -13   8   4       27.06        7.23      8.91 o 
 -12   8   4       71.35       62.17      8.93 o 
 -11   8   4        8.33        0.39      7.66 o 
 -10   8   4      281.13      295.42      8.76 o 
  -9   8   4       54.71       58.07      6.99 o 
  -8   8   4        0.13        0.49      6.28 o 
  -7   8   4       97.13       95.31      6.21 o 
  -6   8   4      161.32      156.90      6.65 o 
  -5   8   4       13.67       17.79      5.48 o 
  -4   8   4        0.27       -0.59      5.16 o 
  -3   8   4      301.90      297.76      8.95 o 
  -2   8   4      853.68      937.18     21.46 o 
  -1   8   4      359.78      401.97      9.58 o 
   0   8   4     1107.04     1174.23     22.14 o 
   1   8   4       50.61       63.93      6.31 o 
   2   8   4        0.69        9.29      5.85 o 
   3   8   4       79.65       97.36      6.57 o 
   4   8   4      532.99      536.97     15.01 o 
   5   8   4       20.39       22.68      6.60 o 
   6   8   4       48.50       49.95      7.09 o 
   7   8   4       20.32       15.25      7.09 o 
   8   8   4      207.47      204.60      8.62 o 
   9   8   4       53.76       60.61      8.42 o 
  10   8   4      289.67      267.46     10.02 o 
  11   8   4       94.89      103.33      9.01 o 
  12   8   4       30.17       22.19      8.93 o 
  13   8   4       82.46       66.18      9.81 o 
  14   8   4       50.74       53.28      9.89 o 
  15   8   4       13.92       12.41      9.85 o 
  16   8   4      109.62       83.09     10.51 o 
  17   8   4       27.46       24.63     10.85 o 
  18   8   4       10.32        0.39     11.28 o 
  19   8   4        0.05      -11.47     11.47 o 
  20   8   4       11.01        3.91     11.69 o 
  21   8   4        7.32       -5.96     12.70 o 
  22   8   4        2.73        6.16     12.92 o 
 -23   9   4        0.03       -0.59     13.08 o 
 -22   9   4        0.63        3.13     12.40 o 
 -21   9   4       11.22       12.61     11.97 o 
 -20   9   4       13.24       11.83     11.24 o 
 -19   9   4       15.95        9.68     10.97 o 
 -18   9   4       14.18       28.35     10.09 o 
 -17   9   4      149.45      136.08     10.97 o 
 -16   9   4      122.15      114.28     10.58 o 
 -15   9   4       20.99       27.76      9.85 o 
 -14   9   4       13.73        0.88      9.14 o 
 -13   9   4      311.67      269.80     10.66 o 
 -12   9   4      199.03      194.24      9.91 o 
 -11   9   4      172.51      176.06      9.20 o 
 -10   9   4       11.28       17.11      7.68 o 
  -9   9   4      911.88      888.69     19.95 o 
  -8   9   4       95.24       80.35      8.13 o 
  -7   9   4      321.47      295.42      8.49 o 
  -6   9   4       32.76       22.78      6.65 o 
  -5   9   4        1.51        6.26      5.93 o 
  -4   9   4        6.21       -0.10      5.82 o 
  -3   9   4       59.50       55.62      6.21 o 
  -2   9   4        8.30       26.39      5.80 o 
  -1   9   4     1044.68     1108.93     21.28 o 
   0   9   4       18.16       22.68      6.77 o 
   1   9   4        0.00       -6.57      6.57 o 
   2   9   4      144.88      150.15      7.66 o 
   3   9   4      134.03      126.98      7.62 o 
   4   9   4       13.36        7.92      7.14 o 
   5   9   4      155.59      141.94      8.11 o 
   6   9   4       98.15       79.87      8.26 o 
   7   9   4       48.50       44.19      8.55 o 
   8   9   4       51.51       55.52      9.04 o 
   9   9   4     1483.28     1391.25     22.27 o 
  10   9   4      359.81      332.66     11.10 o 
  11   9   4      111.78      111.73      9.49 o 
  12   9   4       57.96       47.90      9.81 o 
  13   9   4       64.41       70.48      9.94 o 
  14   9   4        7.29       -3.32     10.09 o 
  15   9   4      404.72      380.95     12.63 o 
  16   9   4        0.75        1.08     10.00 o 
  17   9   4       30.04       12.51     10.77 o 
  18   9   4       17.88        9.38     11.00 o 
  19   9   4       23.55       16.42     11.81 o 
  20   9   4        6.60       -1.47     12.61 o 
  21   9   4        6.03        2.15     12.93 o 
 -22  10   4       23.19       54.84     13.26 o 
 -21  10   4       11.39       13.00     12.61 o 
 -20  10   4       24.48       41.74     11.52 o 
 -19  10   4        1.99        4.11     10.68 o 
 -18  10   4        2.88        9.38     10.24 o 
 -17  10   4        0.64        3.23     10.05 o 
 -16  10   4        6.29       28.84      9.41 o 
 -15  10   4       57.32       65.50     10.16 o 
 -14  10   4      157.42      158.75     10.82 o 
 -13  10   4       38.79       50.15      9.51 o 
 -12  10   4      339.44      330.71     11.10 o 
 -11  10   4      551.27      531.79     14.53 o 
 -10  10   4      377.97      387.31     10.54 o 
  -9  10   4     1684.90     1563.40     24.32 o 
  -8  10   4     1271.85     1247.26     21.91 o 
  -7  10   4       27.73       27.66      7.55 o 
  -6  10   4      307.78      308.61      9.10 o 
  -5  10   4      458.87      499.53     14.22 o 
  -4  10   4       14.85        9.78      6.75 o 
  -3  10   4        2.31       -6.55      6.69 o 
  -2  10   4       64.52       56.50      6.87 o 
  -1  10   4       61.85       71.95      7.06 o 
   0  10   4        5.02        4.20      6.91 o 
   1  10   4      295.06      267.07      8.77 o 
   2  10   4       16.60       17.89      7.34 o 
   3  10   4      190.78      214.08      8.93 o 
   4  10   4      307.21      280.75     10.02 o 
   5  10   4     2239.54     2183.95     27.03 o 
   6  10   4      223.43      223.57     10.22 o 
   7  10   4      490.90      494.74     11.68 o 
   8  10   4      294.80      263.84     11.41 o 
   9  10   4     2317.91     2256.19     28.44 o 
  10  10   4       14.34       22.39      9.56 o 
  11  10   4      310.68      278.80     11.64 o 
  12  10   4        0.10        3.13      9.53 o 
  13  10   4       40.59       41.74     10.48 o 
  14  10   4      242.74      214.18     11.28 o 
  15  10   4      102.70      105.87     11.07 o 
  16  10   4       12.81        2.35     10.98 o 
  17  10   4        4.36       -4.50     11.32 o 
  18  10   4        4.00        3.62     11.79 o 
  19  10   4        5.42       -1.37     12.71 o 
  20  10   4       27.74       13.20     13.25 o 
  21  10   4        0.00       24.34     12.44 o 
 -21  11   4        0.26        8.02     12.90 o 
 -20  11   4       17.30       10.95     12.53 o 
 -19  11   4        4.37       -9.97     11.57 o 
 -18  11   4        0.53        6.84     10.70 o 
 -17  11   4        0.00       -8.02     10.28 o 
 -16  11   4        4.30        5.87     10.02 o 
 -15  11   4      118.67      116.62     10.39 o 
 -14  11   4       97.75      113.59      9.78 o 
 -13  11   4       99.19      105.38      9.80 o 
 -12  11   4       34.53       49.66      8.82 o 
 -11  11   4      343.97      328.75     10.97 o 
 -10  11   4       19.76       13.00      8.82 o 
  -9  11   4      153.16      135.68      9.95 o 
  -8  11   4     1370.73     1320.87     21.78 o 
  -7  11   4        1.26        2.74      8.22 o 
  -6  11   4      119.55      106.36      8.45 o 
  -5  11   4      171.03      170.09      8.89 o 
  -4  11   4        1.90       11.24      7.26 o 
  -3  11   4       96.08      108.31      7.81 o 
  -2  11   4      236.46      226.50      8.85 o 
  -1  11   4      123.03      135.00      8.31 o 
   0  11   4      262.59      252.99      9.25 o 
   1  11   4        7.20        2.35      8.08 o 
   2  11   4      929.50      951.84     21.79 o 
   3  11   4      596.80      551.73     17.36 o 
   4  11   4      483.43      490.83     13.31 o 
   5  11   4      563.26      561.31     15.12 o 
   6  11   4      184.84      200.69     10.09 o 
   7  11   4      124.10      135.10     10.77 o 
   8  11   4      665.18      629.35     15.14 o 
   9  11   4        6.68        8.80      9.81 o 
  10  11   4       12.48        1.47      9.76 o 
  11  11   4       15.56       10.66      9.63 o 
  12  11   4      183.07      154.36     11.05 o 
  13  11   4       73.45       74.39     10.77 o 
  14  11   4        0.02       -0.39     10.51 o 
  15  11   4        6.46       19.84     10.74 o 
  16  11   4        7.78       -0.39     11.10 o 
  17  11   4        0.26       -2.93     11.52 o 
  18  11   4        0.87       15.84     11.49 o 
  19  11   4        1.24       -4.40     12.39 o 
  20  11   4        0.33       -0.68     12.79 o 
 -20  12   4       92.29       94.92     13.53 o 
 -19  12   4        0.13      -12.03     12.03 o 
 -18  12   4       48.75       58.26     11.63 o 
 -17  12   4        0.20       -5.18     10.71 o 
 -16  12   4        3.42       -3.32     10.05 o 
 -15  12   4        4.69       -6.75     10.28 o 
 -14  12   4       44.32       44.19      9.60 o 
 -13  12   4      219.58      207.24     11.35 o 
 -12  12   4       31.20       31.77      9.07 o 
 -11  12   4      233.98      247.91     10.48 o 
 -10  12   4      149.02      168.73     10.04 o 
  -9  12   4        0.16       10.26      8.22 o 
  -8  12   4      323.87      281.34     10.75 o 
  -7  12   4      159.95      149.86      9.51 o 
  -6  12   4      790.41      777.74     17.36 o 
  -5  12   4       12.22       21.80      8.25 o 
  -4  12   4     1351.07     1393.11     22.27 o 
  -3  12   4      185.99      196.78      9.85 o 
  -2  12   4        2.25       10.85      7.73 o 
  -1  12   4       67.58       88.57      8.59 o 
   0  12   4        6.86       12.12      8.38 o 
   1  12   4       51.59       62.47      8.79 o 
   2  12   4        8.73        7.33      8.75 o 
   3  12   4       75.73       76.64      9.89 o 
   4  12   4      803.35      819.19     18.51 o 
   5  12   4      102.81       95.90     10.16 o 
   6  12   4       44.28       27.37      9.95 o 
   7  12   4       49.29       55.82      9.86 o 
   8  12   4      289.80      303.43     11.26 o 
   9  12   4       25.35       29.33     10.12 o 
  10  12   4       11.46       29.72      9.63 o 
  11  12   4       55.14       20.63     10.53 o 
  12  12   4       88.27       97.07     10.80 o 
  13  12   4        4.12       -1.96     10.61 o 
  14  12   4       31.68       21.31     11.10 o 
  15  12   4        0.07       -2.83     11.10 o 
  16  12   4       18.76        6.84     11.08 o 
  17  12   4        6.50       15.54     11.84 o 
  18  12   4        6.79       14.76     12.18 o 
  19  12   4        1.89      -12.02     12.85 o 
 -19  13   4        0.21      -12.22     12.35 o 
 -18  13   4        1.51        9.48     11.79 o 
 -17  13   4       21.12       37.83     11.36 o 
 -16  13   4        4.93       -2.05     10.82 o 
 -15  13   4        5.19       21.90     10.35 o 
 -14  13   4       29.08       29.52     10.12 o 
 -13  13   4       64.16       59.24      9.91 o 
 -12  13   4        1.62       15.64      9.34 o 
 -11  13   4      243.68      241.75     10.71 o 
 -10  13   4        1.29        0.29      9.40 o 
  -9  13   4       35.29       42.62      9.14 o 
  -8  13   4       36.58       27.47      9.19 o 
  -7  13   4       67.99       52.20      9.31 o 
  -6  13   4      165.27      152.30     10.09 o 
  -5  13   4      213.80      221.02     10.32 o 
  -4  13   4       25.64       29.91      8.18 o 
  -3  13   4      591.16      595.13     16.25 o 
  -2  13   4        0.02       -7.92      8.76 o 
  -1  13   4       10.57       11.05      8.20 o 
   0  13   4       61.68       61.88      9.66 o 
   1  13   4      208.21      233.63     10.55 o 
   2  13   4        2.40       -0.39      8.93 o 
   3  13   4        4.10       -6.45      9.24 o 
   4  13   4        0.75       -1.17      9.30 o 
   5  13   4       42.98       38.81      9.50 o 
   6  13   4       46.50       39.49     10.34 o 
   7  13   4       20.27       22.87      9.58 o 
   8  13   4       18.53       13.59      9.92 o 
   9  13   4       48.68       37.64      9.86 o 
  10  13   4        0.85       -6.16     10.12 o 
  11  13   4        1.05       -5.96     10.24 o 
  12  13   4      125.52      108.51     11.85 o 
  13  13   4       23.90        7.43     11.57 o 
  14  13   4       14.44       14.66     11.35 o 
  15  13   4        0.71      -12.02     12.08 o 
  16  13   4        2.92        7.82     11.81 o 
  17  13   4       14.21       13.59     12.63 o 
  18  13   4        0.76        2.54     12.95 o 
 -18  14   4        1.57      -12.90     13.05 o 
 -17  14   4      129.36      135.78     13.25 o 
 -16  14   4        1.80      -11.83     12.09 o 
 -15  14   4       12.26       36.46     11.41 o 
 -14  14   4       16.39       18.38     10.79 o 
 -13  14   4       36.72       41.94     10.51 o 
 -12  14   4        0.02       11.24     10.02 o 
 -11  14   4       36.06       43.70     10.22 o 
 -10  14   4        8.57       22.87      9.49 o 
  -9  14   4      180.25      178.79     10.77 o 
  -8  14   4        0.04        5.67      8.92 o 
  -7  14   4       18.84       19.16      9.34 o 
  -6  14   4        7.38        7.23      9.72 o 
  -5  14   4       76.95       88.18     10.06 o 
  -4  14   4      114.57      104.21     10.67 o 
  -3  14   4        0.11       -3.81      8.85 o 
  -2  14   4       28.59       36.95      9.24 o 
  -1  14   4       11.04       14.57      9.15 o 
   0  14   4      169.55      171.76     10.68 o 
   1  14   4        3.40       20.92      9.58 o 
   2  14   4       60.33       64.42     10.28 o 
   3  14   4        5.20       15.05      9.38 o 
   4  14   4       17.57       13.29      9.86 o 
   5  14   4       44.45       37.24      9.92 o 
   6  14   4       32.91       36.76     10.22 o 
   7  14   4        2.67        0.78      9.64 o 
   8  14   4       28.28       28.84     10.25 o 
   9  14   4       28.32       21.90     10.43 o 
  10  14   4        9.02        0.98     10.85 o 
  11  14   4       11.87       13.20     10.90 o 
  12  14   4       55.35       73.41     11.69 o 
  13  14   4        2.41       -7.72     12.03 o 
  14  14   4        5.56       -3.81     11.78 o 
  15  14   4        0.62        7.53     12.09 o 
  16  14   4       32.39        8.90     13.41 o 
 -17  15   4       21.59        7.62     13.05 o 
 -16  15   4        4.73       12.22     11.97 o 
 -15  15   4       26.93       21.70     12.27 o 
 -14  15   4       27.57       46.14     11.35 o 
 -13  15   4        2.48       -3.23     11.42 o 
 -12  15   4      131.56      135.00     12.06 o 
 -11  15   4        7.20       12.12     10.51 o 
 -10  15   4      208.39      188.28     12.09 o 
  -9  15   4        1.94       -2.54     10.23 o 
  -8  15   4      127.95      116.62     11.57 o 
  -7  15   4       11.87       15.74     10.09 o 
  -6  15   4        6.73       -7.04     10.19 o 
  -5  15   4       52.21       52.40     10.48 o 
  -4  15   4        2.36       -1.56      9.36 o 
  -3  15   4       27.53       29.91      9.74 o 
  -2  15   4       67.54       84.07     10.00 o 
  -1  15   4       39.43       45.46     10.05 o 
   0  15   4       14.07       17.11      9.76 o 
   1  15   4        3.90       -3.03      9.82 o 
   2  15   4      217.17      212.42     11.36 o 
   3  15   4      242.99      224.54     11.64 o 
   4  15   4       17.14       39.49     10.39 o 
   5  15   4        0.76       -6.55     10.20 o 
   6  15   4       20.84       17.11     10.09 o 
   7  15   4       50.55       39.10     11.12 o 
   8  15   4       23.13       22.87     10.79 o 
   9  15   4        0.00        9.09     10.82 o 
  10  15   4        0.07       10.56     10.93 o 
  11  15   4        0.72        2.35     11.84 o 
  12  15   4        0.15      -11.83     12.39 o 
  13  15   4        8.67       -4.50     12.46 o 
  14  15   4       30.83       13.10     12.83 o 
  15  15   4        4.92       -7.23     13.25 o 
 -15  16   4       11.94        7.04     12.70 o 
 -14  16   4       34.21       37.34     12.20 o 
 -13  16   4        0.21        0.68     11.52 o 
 -12  16   4      135.01      127.57     12.63 o 
 -11  16   4        3.62       -8.50     11.03 o 
 -10  16   4       13.49        9.97     11.42 o 
  -9  16   4        6.93       17.60     10.62 o 
  -8  16   4       23.63       18.87     10.75 o 
  -7  16   4        4.70       21.12     10.13 o 
  -6  16   4        6.35       -0.88     10.22 o 
  -5  16   4        2.02        3.71     10.19 o 
  -4  16   4        0.16        4.59     10.23 o 
  -3  16   4       14.42        5.18     10.60 o 
  -2  16   4       48.24       59.53     10.87 o 
  -1  16   4        4.55       14.47     10.28 o 
   0  16   4       22.65       21.21     10.53 o 
   1  16   4        3.72       -7.43     10.64 o 
   2  16   4       32.37       43.31     10.58 o 
   3  16   4        0.76      -10.17     10.88 o 
   4  16   4       15.06       11.73     10.94 o 
   5  16   4        0.00       -0.29     11.11 o 
   6  16   4        0.29       -9.29     11.06 o 
   7  16   4        0.47       -1.96     11.13 o 
   8  16   4      123.36      109.19     12.88 o 
   9  16   4       12.83        8.02     11.70 o 
  10  16   4       46.51       45.16     12.88 o 
  11  16   4       27.50       10.26     12.97 o 
  12  16   4       18.43       32.85     12.55 o 
  13  16   4        3.22       20.33     12.90 o 
 -13  17   4        9.17        6.45     11.66 o 
 -12  17   4        3.55        4.30     12.41 o 
 -11  17   4        1.39        1.96     12.04 o 
 -10  17   4       33.70       17.20     12.30 o 
  -9  17   4        2.59        2.35     11.47 o 
  -8  17   4       15.74        8.41     11.38 o 
  -7  17   4       10.27        1.86     11.49 o 
  -6  17   4        6.10       30.40     11.20 o 
  -5  17   4       17.89       -3.03     11.12 o 
  -4  17   4        0.38      -11.29     11.29 o 
  -3  17   4        0.07       10.66     10.88 o 
  -2  17   4        1.27       -9.09     10.67 o 
  -1  17   4        4.49       11.83     10.82 o 
   0  17   4       46.59       57.87     11.29 o 
   1  17   4      118.48      134.32     12.32 o 
   2  17   4       64.28       36.76     12.62 o 
   3  17   4      266.20      231.00     13.55 o 
   4  17   4        2.53        7.43     10.98 o 
   5  17   4       24.69       30.30     11.89 o 
   6  17   4        5.30       -3.23     12.22 o 
   7  17   4       44.61       63.74     12.12 o 
   8  17   4        4.94        4.30     12.15 o 
   9  17   4       68.03       63.05     13.06 o 
  10  17   4        4.36        4.69     12.59 o 
  11  17   4       50.80       55.52     13.76 o 
 -10  18   4        0.00      -12.61     12.63 o 
  -9  18   4       41.10       42.33     12.82 o 
  -8  18   4       30.20       33.24     12.95 o 
  -7  18   4       36.78       50.44     11.95 o 
  -6  18   4       21.02       56.31     11.49 o 
  -5  18   4        1.54        8.41     11.75 o 
  -4  18   4        2.10       -8.80     11.82 o 
  -3  18   4       33.70       28.54     12.21 o 
  -2  18   4       30.24       47.90     11.51 o 
  -1  18   4      141.16      134.51     13.19 o 
   0  18   4        2.61       -2.74     12.27 o 
   1  18   4       17.77        0.98     12.61 o 
   2  18   4        2.61        2.35     11.78 o 
   3  18   4       57.96       40.28     12.65 o 
   4  18   4       35.92       26.00     12.69 o 
   5  18   4       25.23       26.20     12.51 o 
   6  18   4        0.44      -11.34     12.56 o 
   7  18   4        2.98      -12.41     12.85 o 
   8  18   4        0.24       10.26     12.41 o 
   9  18   4        3.10        9.38     13.28 o 
  -7  19   4        1.18       -3.91     12.83 o 
  -6  19   4       86.71      103.42     14.22 o 
  -5  19   4       15.67        9.09     12.49 o 
  -4  19   4       27.88       37.05     12.98 o 
  -3  19   4        5.94        2.35     12.93 o 
  -2  19   4        1.24       13.88     12.65 o 
  -1  19   4        0.11       -2.05     12.63 o 
   0  19   4       39.10       13.29     13.47 o 
   1  19   4        0.04       25.32     12.52 o 
   2  19   4       84.04       84.17     13.35 o 
   3  19   4       16.13        6.16     12.35 o 
   4  19   4       40.97       49.56     13.42 o 
   5  19   4        9.41        6.26     12.86 o 
 -25   1   5       48.83       72.93     10.07 o 
 -24   1   5        6.43        2.74      9.40 o 
 -23   1   5       68.20       98.54      9.24 o 
 -22   1   5        1.78        3.62      7.89 o 
 -21   1   5      124.82      147.61      9.82 o 
 -20   1   5      112.19      120.43      7.73 o 
 -19   1   5       14.04       14.57      7.45 o 
 -18   1   5      289.52      312.62     16.35 o 
 -17   1   5      182.23      188.28      7.47 o 
 -16   1   5       91.43       93.65      6.53 o 
 -15   1   5      689.82      688.49     22.65 o 
 -14   1   5       52.32       55.92      5.48 o 
 -13   1   5        5.47        3.42      5.91 o 
 -12   1   5      484.91      438.04      6.77 o 
 -11   1   5      123.49      111.93      4.78 o 
 -10   1   5      262.84      312.43      9.86 o 
  -9   1   5      927.93      894.17     15.29 o 
  -8   1   5       81.95       79.57      4.10 o 
  -7   1   5      285.18      309.69      6.33 o 
  -6   1   5     2397.76     2201.15     19.42 o 
  -5   1   5     1639.15     1504.45     15.89 o 
  -4   1   5      659.92      614.98     21.39 o 
  -3   1   5       29.64       28.45      2.66 o 
  -2   1   5     2455.93     2436.55     43.79 o 
  -1   1   5     2940.85     3129.34     52.86 o 
   0   1   5     5450.53     5552.19     88.22 o 
   1   1   5     1413.05     1467.11     15.90 o 
   2   1   5      618.44      637.27     14.71 o 
   3   1   5      127.01      138.32      3.47 o 
   4   1   5        0.62       -0.78      3.27 o 
   5   1   5     7495.26     7519.81     69.23 o 
   6   1   5     6664.19     6661.81     45.79 o 
   7   1   5        2.96        4.20      4.55 o 
   8   1   5     3590.72     3594.16     42.67 o 
   9   1   5       49.96       43.99      4.64 o 
  10   1   5      135.29      126.89      5.00 o 
  11   1   5        1.65        7.04      4.61 o 
  12   1   5        2.57       -1.47      5.38 o 
  13   1   5     1267.36     1227.61     15.95 o 
  14   1   5       77.33       69.50      6.75 o 
  15   1   5        1.69       12.32      6.69 o 
  16   1   5      687.76      665.42     12.58 o 
  17   1   5      200.12      198.05      8.05 o 
  18   1   5       15.94       19.36      6.86 o 
  19   1   5      138.25      133.73      7.81 o 
  20   1   5       21.57       18.18      7.68 o 
  21   1   5        0.36       -8.29      8.29 o 
  22   1   5       10.13       -1.76     18.85 o 
  23   1   5        9.02       -3.42      9.36 o 
  24   1   5        4.81        2.83      9.34 o 
 -25   2   5        0.56      -13.29     13.97 o 
 -24   2   5        6.34       11.44     12.79 o 
 -23   2   5       21.46       18.77     12.20 o 
 -22   2   5       81.89      112.42     12.20 o 
 -21   2   5        5.52       -7.43     11.18 o 
 -20   2   5       82.07       75.37     11.07 o 
 -19   2   5       27.58       19.84     10.79 o 
 -18   2   5       32.17       43.70     10.19 o 
 -17   2   5       10.13       18.38      9.22 o 
 -16   2   5       35.21       42.52      9.15 o 
 -15   2   5       12.85        8.02      8.04 o 
 -14   2   5       23.01       26.39      7.22 o 
 -13   2   5        1.49       -0.49      6.68 o 
 -12   2   5      170.61      155.63      7.22 o 
 -11   2   5        6.40        2.25      6.20 o 
 -10   2   5       67.55       80.75      6.49 o 
  -9   2   5       33.04       38.91      5.99 o 
  -8   2   5       88.61       93.94      5.33 o 
  -7   2   5       33.17       24.73      4.30 o 
  -6   2   5      663.43      688.20     17.49 o 
  -5   2   5      520.27      431.00     11.89 o 
  -4   2   5      713.49      759.75     17.14 o 
  -3   2   5       10.29        4.01      4.03 o 
  -2   2   5     8957.29     9345.48     53.31 o 
  -1   2   5      902.40      910.59     21.39 o 
   0   2   5        5.62       -1.56      4.10 o 
   1   2   5      546.33      678.52     16.90 o 
   2   2   5     8305.93     9277.54     54.26 o 
   3   2   5      917.82      959.07     19.67 o 
   4   2   5     2123.24     2384.83     28.80 o 
   5   2   5     1134.79     1089.19     23.67 o 
   6   2   5     1384.17     1396.33     23.73 o 
   7   2   5        0.75       -5.08      6.05 o 
   8   2   5      203.52      204.21      7.11 o 
   9   2   5       68.64       62.27      6.33 o 
  10   2   5        0.96       -6.65      6.74 o 
  11   2   5       53.47       46.43      7.02 o 
  12   2   5        9.56        9.58      7.55 o 
  13   2   5      171.34      160.03      9.81 o 
  14   2   5        4.77        8.11      9.20 o 
  15   2   5        5.36       10.46      9.36 o 
  16   2   5       43.48       18.57     10.40 o 
  17   2   5        3.37       11.14      9.56 o 
  18   2   5        0.03       -7.62      9.64 o 
  19   2   5        9.53        4.99     10.32 o 
  20   2   5        0.11       -1.96     10.40 o 
  21   2   5        5.08        7.33     11.78 o 
  22   2   5        2.41       -3.91     12.52 o 
  23   2   5       37.73       59.04     13.55 o 
 -25   3   5        7.86       -4.30     14.26 o 
 -24   3   5        2.66       21.31     12.27 o 
 -23   3   5        8.00        5.57     12.17 o 
 -22   3   5       28.81       40.18     11.61 o 
 -21   3   5        0.98       21.21     10.91 o 
 -20   3   5        0.01        0.78     10.67 o 
 -19   3   5        1.25       -2.15     10.53 o 
 -18   3   5      545.20      544.20     15.32 o 
 -17   3   5        4.59        6.06      9.78 o 
 -16   3   5      401.07      367.17     11.24 o 
 -15   3   5       24.17       22.29      8.53 o 
 -14   3   5      507.62      472.94     11.49 o 
 -13   3   5       67.74       71.95      7.18 o 
 -12   3   5      159.38      152.11      7.41 o 
 -11   3   5       70.12       66.67      6.62 o 
 -10   3   5      356.21      342.63     10.09 o 
  -9   3   5      276.24      247.22      6.86 o 
  -8   3   5      501.90      503.24     14.05 o 
  -7   3   5      409.81      370.88      7.77 o 
  -6   3   5      127.95      119.55      5.03 o 
  -5   3   5        6.61        0.39      4.14 o 
  -4   3   5     2251.04     2263.13     28.44 o 
  -3   3   5     7165.96     7495.08     49.48 o 
  -2   3   5       83.03       69.70      5.99 o 
  -1   3   5       42.94       47.61      4.66 o 
   0   3   5     1253.57     1371.41     23.00 o 
   1   3   5      177.38      166.48      5.22 o 
   2   3   5      251.81      272.93      8.42 o 
   3   3   5     1151.42     1131.61     21.92 o 
   4   3   5     4574.70     4692.34     41.36 o 
   5   3   5      149.61      150.05      6.57 o 
   6   3   5     1027.56     1067.00     23.73 o 
   7   3   5      202.74      185.44      6.36 o 
   8   3   5      256.38      274.69      7.58 o 
   9   3   5      130.24      135.39      7.02 o 
  10   3   5        2.16       14.76      6.43 o 
  11   3   5       54.96       51.42      7.52 o 
  12   3   5        3.15        4.01      8.06 o 
  13   3   5       60.90       70.48      9.56 o 
  14   3   5      130.43      132.46     10.06 o 
  15   3   5        5.42       13.88      9.80 o 
  16   3   5      386.20      380.76     12.00 o 
  17   3   5       50.77       30.79     10.67 o 
  18   3   5        9.55       -1.56     10.09 o 
  19   3   5       22.65       30.70     10.60 o 
  20   3   5       11.11       14.66     10.73 o 
  21   3   5        1.87        5.38     11.03 o 
  22   3   5        1.85       13.69     12.20 o 
  23   3   5       13.16       12.22     12.95 o 
 -25   4   5        5.80      -11.44     14.13 o 
 -24   4   5        0.88       46.82     12.98 o 
 -23   4   5       14.74       26.88     12.14 o 
 -22   4   5        0.52      -11.05     11.28 o 
 -21   4   5       14.61       11.54     11.07 o 
 -20   4   5        1.44       13.10     10.62 o 
 -19   4   5       38.54       34.31     10.63 o 
 -18   4   5      141.51      157.87     11.78 o 
 -17   4   5       16.19       14.66      9.92 o 
 -16   4   5        1.04       -9.09      9.33 o 
 -15   4   5      767.60      803.94     19.47 o 
 -14   4   5        2.69       13.78      8.06 o 
 -13   4   5      303.67      293.95      9.53 o 
 -12   4   5       13.97       15.84      6.82 o 
 -11   4   5      775.36      731.40     17.81 o 
 -10   4   5      663.20      670.21     13.54 o 
  -9   4   5      346.44      333.74      9.72 o 
  -8   4   5        1.78        0.00      4.86 o 
  -7   4   5      310.24      286.81      7.07 o 
  -6   4   5     1050.39     1049.30     21.25 o 
  -5   4   5     6539.18     6696.03     46.92 o 
  -4   4   5       28.10       32.55      4.66 o 
  -3   4   5     1484.28     1390.76     22.30 o 
  -2   4   5      735.95      744.70     18.23 o 
  -1   4   5     8343.21     8670.58     52.13 o 
   0   4   5       16.12       -2.35      7.02 o 
   1   4   5     1255.65     1342.37     23.79 o 
   2   4   5        2.50        7.43      4.84 o 
   3   4   5       85.66       80.16      5.71 o 
   4   4   5      129.71      123.95      6.39 o 
   5   4   5     2921.78     2824.44     31.99 o 
   6   4   5      368.35      345.27      9.30 o 
   7   4   5       16.89       11.83      6.04 o 
   8   4   5       87.55       71.75      6.92 o 
   9   4   5       64.33       61.49      6.98 o 
  10   4   5      367.67      353.87      9.96 o 
  11   4   5       84.16       89.54      8.29 o 
  12   4   5      156.84      147.22      8.97 o 
  13   4   5       19.36       29.52      9.17 o 
  14   4   5        7.07        3.03      9.81 o 
  15   4   5        4.91       11.93      9.99 o 
  16   4   5      157.59      168.82     10.64 o 
  17   4   5      204.52      199.52     11.85 o 
  18   4   5        1.64        0.88      9.96 o 
  19   4   5       14.66       -0.88     10.96 o 
  20   4   5        7.07        0.49     11.36 o 
  21   4   5       21.02       17.89     12.17 o 
  22   4   5        1.97       12.90     12.98 o 
  23   4   5       44.08       33.92     13.77 o 
 -25   5   5        6.20       19.06     13.99 o 
 -24   5   5        2.75        3.52     12.98 o 
 -23   5   5       17.11       31.38     12.12 o 
 -22   5   5        6.48        6.06     11.62 o 
 -21   5   5       50.32       56.89     11.81 o 
 -20   5   5       34.47       40.76     10.79 o 
 -19   5   5      160.01      167.06     11.31 o 
 -18   5   5      204.89      183.58     11.75 o 
 -17   5   5      219.26      211.64     11.49 o 
 -16   5   5      309.87      277.82     11.55 o 
 -15   5   5       13.93       -0.78      8.69 o 
 -14   5   5      343.82      333.74     10.39 o 
 -13   5   5     1841.95     1730.66     26.36 o 
 -12   5   5       54.17       57.68      7.93 o 
 -11   5   5     1382.61     1153.12     21.46 o 
 -10   5   5       45.59       40.37      6.08 o 
  -9   5   5        2.04       10.56      5.18 o 
  -8   5   5      542.84      567.57     15.24 o 
  -7   5   5      175.00      185.83      6.52 o 
  -6   5   5     1254.63     1218.52     23.81 o 
  -5   5   5       86.69       60.31      5.69 o 
  -4   5   5     4053.83     4124.19     37.81 o 
  -3   5   5     5241.49     5419.15     43.32 o 
  -2   5   5     4035.83     4137.97     40.23 o 
  -1   5   5      339.93      384.47     12.25 o 
   0   5   5    12917.96    13774.67     71.90 o 
   1   5   5      468.34      546.84     15.61 o 
   2   5   5        0.10        4.99      5.03 o 
   3   5   5      507.75      537.56     11.67 o 
   4   5   5       78.66      115.25      6.73 o 
   5   5   5      492.22      485.55     11.78 o 
   6   5   5       63.05       70.19      6.55 o 
   7   5   5       67.15       82.70      6.53 o 
   8   5   5     1920.71     1980.03     28.53 o 
   9   5   5       56.59       47.12      7.18 o 
  10   5   5       15.08       14.96      7.48 o 
  11   5   5      143.75      140.28      8.94 o 
  12   5   5      248.62      224.74      9.85 o 
  13   5   5      466.35      456.22     13.35 o 
  14   5   5     1174.66     1078.24     21.07 o 
  15   5   5      236.02      245.27     12.20 o 
  16   5   5      185.37      149.76     11.72 o 
  17   5   5       12.67       -4.01     10.06 o 
  18   5   5        6.87       15.64     10.25 o 
  19   5   5        4.62       -1.76     10.68 o 
  20   5   5       11.53       -0.68     11.39 o 
  21   5   5        0.93       -3.03     11.82 o 
  22   5   5        6.18      -10.36     12.50 o 
  23   5   5        1.67       18.38     13.18 o 
 -24   6   5       39.32       50.25     13.99 o 
 -23   6   5       11.55        3.81     12.73 o 
 -22   6   5        2.21       -0.98     11.90 o 
 -21   6   5        7.04       -8.41     11.99 o 
 -20   6   5      106.07      133.14     12.03 o 
 -19   6   5        0.00       -5.28     10.60 o 
 -18   6   5      141.40      131.77     11.46 o 
 -17   6   5      113.19      113.40     11.01 o 
 -16   6   5       50.18       34.70     10.34 o 
 -15   6   5        5.62        9.68      8.62 o 
 -14   6   5       28.09       32.06      8.45 o 
 -13   6   5       46.36       31.67      8.78 o 
 -12   6   5      833.32      834.54     19.64 o 
 -11   6   5      107.71       96.19      7.74 o 
 -10   6   5      113.00      101.27      6.99 o 
  -9   6   5      195.69      198.05      7.31 o 
  -8   6   5      237.06      231.88      7.37 o 
  -7   6   5      320.08      308.42      7.60 o 
  -6   6   5     4653.04     4845.33     42.21 o 
  -5   6   5       66.03       56.11      5.83 o 
  -4   6   5     2914.55     2850.44     33.13 o 
  -3   6   5        0.92        0.68      5.88 o 
  -2   6   5      454.54      511.94     13.02 o 
  -1   6   5     1168.21     1281.28     25.28 o 
   0   6   5      555.76      678.03     22.14 o 
   1   6   5        4.02        2.15      5.90 o 
   2   6   5       11.12       13.29      5.30 o 
   3   6   5       91.68      107.34      6.18 o 
   4   6   5       57.68       61.10      6.28 o 
   5   6   5      279.19      272.54      8.62 o 
   6   6   5        0.16       11.93      6.25 o 
   7   6   5       35.11       38.42      7.02 o 
   8   6   5       57.21       64.71      7.69 o 
   9   6   5       40.24       55.82      7.52 o 
  10   6   5      185.38      180.75      8.82 o 
  11   6   5       32.35       30.30      8.43 o 
  12   6   5      253.45      247.52     10.55 o 
  13   6   5        2.82        8.80      9.34 o 
  14   6   5        4.34        3.03     10.12 o 
  15   6   5       18.15       28.45     10.05 o 
  16   6   5       47.41       40.86     10.63 o 
  17   6   5        6.61       -3.81     10.44 o 
  18   6   5       23.39       34.12     10.74 o 
  19   6   5       46.48       49.27     11.71 o 
  20   6   5        9.01       -4.59     11.91 o 
  21   6   5        1.01       -9.87     12.47 o 
  22   6   5        6.87       -7.72     13.06 o 
 -24   7   5       20.88       48.19     13.64 o 
 -23   7   5        5.06       25.22     13.54 o 
 -22   7   5        0.40       -9.48     12.14 o 
 -21   7   5       23.75       -0.39     11.75 o 
 -20   7   5       19.93       30.99     10.87 o 
 -19   7   5       16.48       18.67     10.53 o 
 -18   7   5       10.02        2.25     10.24 o 
 -17   7   5      224.78      225.72     11.79 o 
 -16   7   5       71.08       81.04      9.92 o 
 -15   7   5      314.52      286.03     11.43 o 
 -14   7   5        1.35       11.83      9.04 o 
 -13   7   5       38.41       31.28      9.19 o 
 -12   7   5        2.98        2.35      8.25 o 
 -11   7   5     2046.46     2022.16     26.90 o 
 -10   7   5      312.60      285.74      8.93 o 
  -9   7   5      449.79      422.01     11.67 o 
  -8   7   5      213.96      195.71      7.41 o 
  -7   7   5      183.96      190.43      7.07 o 
  -6   7   5      126.95      127.57      6.25 o 
  -5   7   5      365.31      370.49      9.36 o 
  -4   7   5        9.78       14.17      5.39 o 
  -3   7   5      115.09      146.53      6.77 o 
  -2   7   5      271.73      295.02      7.35 o 
  -1   7   5     2421.48     2671.94     34.59 o 
   0   7   5      407.94      459.84     14.00 o 
   1   7   5     1762.18     1936.92     30.23 o 
   2   7   5      274.20      277.43      8.65 o 
   3   7   5     1113.55     1102.19     21.73 o 
   4   7   5      122.99      135.29      7.09 o 
   5   7   5        2.66       12.02      6.24 o 
   6   7   5       23.16       25.91      6.77 o 
   7   7   5      190.99      178.31      8.20 o 
   8   7   5       58.43       57.48      7.80 o 
   9   7   5      159.65      156.02      8.62 o 
  10   7   5        6.51       12.41      8.49 o 
  11   7   5      177.36      178.70      9.53 o 
  12   7   5       11.21       -0.88      9.19 o 
  13   7   5       73.76       73.51      9.78 o 
  14   7   5      389.34      357.29     12.41 o 
  15   7   5      126.68      105.58     10.77 o 
  16   7   5       19.72       24.44     10.00 o 
  17   7   5       84.13       80.75     11.24 o 
  18   7   5        0.06        9.68     10.62 o 
  19   7   5        2.20        0.88     11.03 o 
  20   7   5       11.12       21.02     11.99 o 
  21   7   5        8.15       29.52     12.88 o 
  22   7   5       44.48       27.57     14.06 o 
 -23   8   5       84.70      120.34     13.99 o 
 -22   8   5        0.65        1.96     12.07 o 
 -21   8   5        7.82        5.28     12.12 o 
 -20   8   5       34.83       14.27     11.95 o 
 -19   8   5       22.55        0.29     10.77 o 
 -18   8   5       25.15       35.19     10.09 o 
 -17   8   5       33.20       41.15     10.12 o 
 -16   8   5        0.30       15.35      9.61 o 
 -15   8   5      385.92      392.58     12.09 o 
 -14   8   5       51.92       46.34      9.51 o 
 -13   8   5     1025.11      902.08     20.15 o 
 -12   8   5        9.29       19.94      8.31 o 
 -11   8   5      382.63      359.45     10.67 o 
 -10   8   5        1.19        7.33      7.93 o 
  -9   8   5     1089.27     1060.25     21.54 o 
  -8   8   5       90.58       97.66      8.20 o 
  -7   8   5      117.56      114.08      7.43 o 
  -6   8   5      277.38      270.88      7.66 o 
  -5   8   5       55.87       61.39      5.88 o 
  -4   8   5      174.83      195.80      7.00 o 
  -3   8   5      368.13      428.26     13.94 o 
  -2   8   5        0.13       26.00      6.20 o 
  -1   8   5      432.88      455.64     15.02 o 
   0   8   5      630.36      656.33     18.77 o 
   1   8   5        5.17        0.59      6.31 o 
   2   8   5       64.31       66.28      6.74 o 
   3   8   5     1495.23     1477.18     26.32 o 
   4   8   5      168.82      156.70      7.92 o 
   5   8   5       87.31      100.10      7.81 o 
   6   8   5        4.71        2.35      7.45 o 
   7   8   5     1120.45     1125.06     22.92 o 
   8   8   5      108.50      114.37      9.41 o 
   9   8   5      161.88      145.66     10.05 o 
  10   8   5      222.60      221.42     10.39 o 
  11   8   5       24.41       27.18      9.06 o 
  12   8   5       10.84        1.96      9.24 o 
  13   8   5       62.09       64.71      9.42 o 
  14   8   5      151.65      147.61     11.26 o 
  15   8   5        0.13        1.56      9.97 o 
  16   8   5      164.09      142.33     12.25 o 
  17   8   5        8.79        3.81     10.83 o 
  18   8   5       31.46       24.15     11.82 o 
  19   8   5       79.96       86.51     12.47 o 
  20   8   5        6.37        5.28     12.73 o 
  21   8   5       24.81       22.78     13.35 o 
 -23   9   5       10.13       21.80     14.46 o 
 -22   9   5        0.28       -2.93     12.75 o 
 -21   9   5        9.87        7.43     12.58 o 
 -20   9   5       16.25       19.45     11.29 o 
 -19   9   5        0.75        7.43     10.67 o 
 -18   9   5       27.49       32.06     10.67 o 
 -17   9   5       53.10       61.10     10.62 o 
 -16   9   5      223.17      238.03     11.66 o 
 -15   9   5       54.30       34.70     10.66 o 
 -14   9   5        9.70        3.42      9.64 o 
 -13   9   5       24.07        9.78      9.41 o 
 -12   9   5     1130.05     1006.97     19.67 o 
 -11   9   5      183.48      186.22      9.97 o 
 -10   9   5       73.14       83.68      9.24 o 
  -9   9   5       13.86        7.53      8.65 o 
  -8   9   5     1941.75     1830.27     26.09 o 
  -7   9   5      135.23      152.01      7.93 o 
  -6   9   5      874.33      860.05     19.96 o 
  -5   9   5       83.35       86.90      7.23 o 
  -4   9   5       70.18       71.56      6.86 o 
  -3   9   5       26.44       17.60      6.36 o 
  -2   9   5      304.81      326.01      9.73 o 
  -1   9   5      200.30      211.25      8.49 o 
   0   9   5       27.65       50.83      7.52 o 
   1   9   5       30.00       48.10      7.30 o 
   2   9   5      364.60      362.08      9.80 o 
   3   9   5      249.20      248.88      9.04 o 
   4   9   5        0.01       -6.94      7.72 o 
   5   9   5       40.93       54.74      8.33 o 
   6   9   5      617.73      583.89     16.06 o 
   7   9   5       11.00       14.86      8.94 o 
   8   9   5     3375.74     3066.38     32.60 o 
   9   9   5      467.43      457.49     12.42 o 
  10   9   5      159.59      145.95     10.42 o 
  11   9   5      267.56      275.67     11.20 o 
  12   9   5       67.39       54.74      9.86 o 
  13   9   5       27.17        8.11      9.82 o 
  14   9   5       72.09       59.34     10.10 o 
  15   9   5        0.61        5.87     10.23 o 
  16   9   5      104.83      112.42     11.41 o 
  17   9   5        9.09        0.39     11.55 o 
  18   9   5        0.76      -10.66     11.51 o 
  19   9   5       10.39       -1.08     12.56 o 
  20   9   5       13.43       30.01     12.27 o 
  21   9   5        3.37       -4.69     13.14 o 
 -22  10   5       20.44       15.84     14.32 o 
 -21  10   5       35.33       44.67     13.04 o 
 -20  10   5        3.33        2.83     11.82 o 
 -19  10   5        0.12        3.23     11.07 o 
 -18  10   5        0.95       -9.19     10.75 o 
 -17  10   5        9.65       21.70     10.04 o 
 -16  10   5        4.02       10.85     10.48 o 
 -15  10   5        0.68        6.65      9.63 o 
 -14  10   5      656.78      604.52     15.45 o 
 -13  10   5      101.98       95.12      9.76 o 
 -12  10   5      108.86      104.21     10.02 o 
 -11  10   5       89.17       87.20      8.70 o 
 -10  10   5       17.92       14.17      9.01 o 
  -9  10   5       90.00       91.60      9.33 o 
  -8  10   5     1096.23     1080.19     21.63 o 
  -7  10   5      149.48      159.24      8.86 o 
  -6  10   5      266.95      270.10      9.31 o 
  -5  10   5       15.38       11.34      7.16 o 
  -4  10   5     1089.11     1194.18     22.82 o 
  -3  10   5       44.18       53.96      7.14 o 
  -2  10   5        7.11       17.99      7.21 o 
  -1  10   5        1.36        1.56      6.79 o 
   0  10   5        9.14       31.28      7.34 o 
   1  10   5      355.29      336.57     12.43 o 
   2  10   5       48.14       44.09      8.18 o 
   3  10   5       25.12       31.48      8.55 o 
   4  10   5      297.28      323.96     10.13 o 
   5  10   5       26.16       22.87      9.08 o 
   6  10   5        0.45       21.51      8.98 o 
   7  10   5       48.15       62.56     10.15 o 
   8  10   5      234.35      246.25     11.43 o 
   9  10   5      316.70      333.74     11.96 o 
  10  10   5      144.83      170.39      9.95 o 
  11  10   5        1.32       -1.27      9.49 o 
  12  10   5       86.40       78.01     10.09 o 
  13  10   5       15.70       12.12      9.94 o 
  14  10   5        7.58       10.26     10.20 o 
  15  10   5       64.75       76.93     11.38 o 
  16  10   5        0.33       -9.78     10.85 o 
  17  10   5       16.56       16.62     11.49 o 
  18  10   5       25.96       30.60     12.63 o 
  19  10   5        0.21       -9.78     12.69 o 
  20  10   5       55.25       54.16     13.87 o 
 -21  11   5       22.72       50.64     12.97 o 
 -20  11   5        4.61       -6.94     12.51 o 
 -19  11   5       26.68       28.64     11.97 o 
 -18  11   5        0.03        9.58     11.29 o 
 -17  11   5        9.66       -7.43     10.82 o 
 -16  11   5        9.88       12.32     10.42 o 
 -15  11   5        0.83      -10.56     10.64 o 
 -14  11   5      113.61       98.83     10.32 o 
 -13  11   5       74.47       78.50     10.22 o 
 -12  11   5        0.30        4.59      9.01 o 
 -11  11   5       18.04       22.78      8.79 o 
 -10  11   5        2.91       -0.20      8.69 o 
  -9  11   5      275.01      252.01     10.51 o 
  -8  11   5      110.93       95.41      9.34 o 
  -7  11   5      507.22      525.82     13.91 o 
  -6  11   5       24.54       46.53      8.06 o 
  -5  11   5      714.84      709.02     17.79 o 
  -4  11   5       35.44       34.61      8.01 o 
  -3  11   5      172.64      165.89      8.78 o 
  -2  11   5       28.70       39.79      7.52 o 
  -1  11   5      112.69      119.07      8.23 o 
   0  11   5        5.40       14.47      7.83 o 
   1  11   5      935.39     1005.41     21.67 o 
   2  11   5        6.31       20.43      8.49 o 
   3  11   5      265.22      241.36     10.54 o 
   4  11   5      191.41      193.95     10.32 o 
   5  11   5      205.15      205.87     10.60 o 
   6  11   5      121.13      120.34     10.00 o 
   7  11   5      148.78      128.06     10.16 o 
   8  11   5      142.08      138.62     10.51 o 
   9  11   5      239.72      233.83     11.18 o 
  10  11   5        7.41        3.23      9.58 o 
  11  11   5      143.20      133.04     10.98 o 
  12  11   5       18.60       21.31      9.53 o 
  13  11   5        7.35       11.14     10.20 o 
  14  11   5        1.74       -9.38     10.23 o 
  15  11   5        1.09        3.71     10.77 o 
  16  11   5        7.22       -0.39     11.16 o 
  17  11   5       55.84       78.69     12.30 o 
  18  11   5       26.52       17.11     12.95 o 
  19  11   5        3.19        5.87     12.51 o 
 -20  12   5        0.21        5.57     12.75 o 
 -19  12   5       12.70       35.19     11.81 o 
 -18  12   5        5.64       12.41     11.28 o 
 -17  12   5        1.44        8.11     11.12 o 
 -16  12   5        0.32       10.75     10.37 o 
 -15  12   5        0.77        3.91     10.17 o 
 -14  12   5        5.78       23.07      9.80 o 
 -13  12   5       15.69       -4.20     10.13 o 
 -12  12   5       14.28       15.45      8.93 o 
 -11  12   5       99.58      106.55     10.13 o 
 -10  12   5      190.32      202.65     10.55 o 
  -9  12   5       16.15       10.46      8.93 o 
  -8  12   5      268.89      252.40     11.03 o 
  -7  12   5      273.41      253.38     11.00 o 
  -6  12   5      194.65      206.56      9.89 o 
  -5  12   5        6.44        1.66      8.55 o 
  -4  12   5       68.31       57.87      8.98 o 
  -3  12   5       56.72       54.35      8.62 o 
  -2  12   5      296.05      282.90     10.23 o 
  -1  12   5      105.37      104.99      9.53 o 
   0  12   5       65.57       71.85      9.51 o 
   1  12   5      173.52      178.31     10.00 o 
   2  12   5       41.65       36.36      9.40 o 
   3  12   5       27.85       19.55      9.20 o 
   4  12   5        5.39       -4.59      9.27 o 
   5  12   5       11.35       18.96      9.36 o 
   6  12   5        5.64       13.88      9.41 o 
   7  12   5       92.32      110.17     10.44 o 
   8  12   5        4.97        9.97      9.53 o 
   9  12   5       88.30       95.60     10.46 o 
  10  12   5       79.68       58.85     10.53 o 
  11  12   5        1.35       -1.56     10.09 o 
  12  12   5        6.10       -8.90     10.54 o 
  13  12   5       76.59      112.42     11.47 o 
  14  12   5        6.24        6.35     10.88 o 
  15  12   5       13.17        4.69     11.84 o 
  16  12   5        8.60       23.07     12.18 o 
  17  12   5        2.58        8.80     12.15 o 
  18  12   5        0.06      -13.39     13.40 o 
 -19  13   5       20.64       17.50     12.83 o 
 -18  13   5       11.81       19.94     12.22 o 
 -17  13   5       15.46       10.56     12.15 o 
 -16  13   5       19.81        2.35     11.66 o 
 -15  13   5        9.57       -4.40     10.90 o 
 -14  13   5       98.48       87.49     10.94 o 
 -13  13   5        1.85       21.80      9.85 o 
 -12  13   5       41.47       37.73      9.88 o 
 -11  13   5        6.97        4.59      9.56 o 
 -10  13   5      146.22      156.02     10.05 o 
  -9  13   5       20.23       13.78      9.26 o 
  -8  13   5       15.80       16.91      9.06 o 
  -7  13   5        5.83       25.32      8.49 o 
  -6  13   5       15.74       17.89      9.07 o 
  -5  13   5        7.66       -0.68      9.38 o 
  -4  13   5      286.07      268.34     11.41 o 
  -3  13   5       91.11       94.04      9.57 o 
  -2  13   5       35.02       40.28      9.04 o 
  -1  13   5        1.68        3.91      8.57 o 
   0  13   5        6.83        0.39      9.26 o 
   1  13   5      220.35      225.03     11.05 o 
   2  13   5        2.37       -0.88      9.30 o 
   3  13   5       10.42       18.87      9.33 o 
   4  13   5       36.17       37.93      9.56 o 
   5  13   5      271.81      295.32     11.24 o 
   6  13   5      111.05      106.85     10.85 o 
   7  13   5       95.05       84.17     10.83 o 
   8  13   5       96.50      118.87     10.48 o 
   9  13   5       35.93       31.57     10.20 o 
  10  13   5       11.08       21.21     10.34 o 
  11  13   5       14.93        0.78     10.97 o 
  12  13   5        8.41       15.05     10.97 o 
  13  13   5       28.57       30.40     11.85 o 
  14  13   5        2.50      -12.41     12.59 o 
  15  13   5       57.12       50.44     13.10 o 
  16  13   5       24.45       40.86     12.95 o 
  17  13   5        7.31       15.15     13.36 o 
 -18  14   5       18.05       -5.08     13.10 o 
 -17  14   5        1.08        0.20     12.63 o 
 -16  14   5       48.52       61.39     12.06 o 
 -15  14   5       30.29       55.04     11.42 o 
 -14  14   5       14.72       27.18     10.90 o 
 -13  14   5       11.70       19.75     10.90 o 
 -12  14   5       27.59       11.93     10.66 o 
 -11  14   5       13.15       37.34      9.50 o 
 -10  14   5       20.43        7.23     10.38 o 
  -9  14   5       49.72       39.98     10.34 o 
  -8  14   5       23.17        1.17      9.91 o 
  -7  14   5       12.21       31.09      8.91 o 
  -6  14   5       87.41      101.96      9.73 o 
  -5  14   5       85.23       78.20     10.31 o 
  -4  14   5     1103.77     1134.45     18.63 o 
  -3  14   5       74.67       64.03      9.89 o 
  -2  14   5       23.85       37.34      9.40 o 
  -1  14   5       15.98        5.38      9.38 o 
   0  14   5        6.41       14.57      9.61 o 
   1  14   5      106.08       93.84     10.74 o 
   2  14   5      254.15      240.58     12.29 o 
   3  14   5        3.07       -2.74     10.20 o 
   4  14   5       83.12       69.11     10.83 o 
   5  14   5        7.26        9.19     10.12 o 
   6  14   5       63.34       78.99     10.55 o 
   7  14   5        2.38        5.47     10.22 o 
   8  14   5       20.71       11.83     10.58 o 
   9  14   5        0.12       17.89     10.25 o 
  10  14   5       61.74       63.93     11.67 o 
  11  14   5        2.51        1.56     11.75 o 
  12  14   5       81.25       82.90     12.66 o 
  13  14   5        0.61      -10.75     12.29 o 
  14  14   5       27.68       54.16     12.50 o 
  15  14   5       42.35        8.21     13.90 o 
  16  14   5       11.85       13.29     13.77 o 
 -16  15   5      113.44      121.41     13.61 o 
 -15  15   5        2.01      -11.54     12.46 o 
 -14  15   5       38.17       24.54     12.08 o 
 -13  15   5       10.10        2.35     11.62 o 
 -12  15   5        2.14       -7.33     11.15 o 
 -11  15   5       78.94       74.78     11.82 o 
 -10  15   5      106.33      114.67     11.43 o 
  -9  15   5        0.04       -8.11     10.37 o 
  -8  15   5        7.77        6.55      9.97 o 
  -7  15   5       31.92       40.37     10.25 o 
  -6  15   5       16.01        3.91      9.84 o 
  -5  15   5       18.22       -0.29     10.09 o 
  -4  15   5       93.94       94.53     10.80 o 
  -3  15   5       77.64       89.05     10.88 o 
  -2  15   5       69.94       54.65     10.90 o 
  -1  15   5        1.31        6.06      9.88 o 
   0  15   5       82.03       91.79     10.79 o 
   1  15   5      302.77      304.21     12.47 o 
   2  15   5        2.52        6.55     10.34 o 
   3  15   5       66.52       78.99     11.36 o 
   4  15   5       13.06       10.26     10.75 o 
   5  15   5       15.21       21.99     10.77 o 
   6  15   5       57.75       52.79     11.35 o 
   7  15   5        1.11      -10.85     10.88 o 
   8  15   5       13.67       16.13     11.35 o 
   9  15   5       71.82       72.44     12.08 o 
  10  15   5        0.39      -11.93     12.00 o 
  11  15   5       82.87       90.52     13.47 o 
  12  15   5       92.99       77.62     13.57 o 
  13  15   5       19.79       14.96     13.56 o 
  14  15   5       15.27        6.45     13.40 o 
 -15  16   5        1.17      -11.83     12.80 o 
 -14  16   5       26.31       35.68     12.15 o 
 -13  16   5       71.85       76.64     12.95 o 
 -12  16   5       10.71        1.96     11.96 o 
 -11  16   5       34.48       16.52     12.40 o 
 -10  16   5       22.88       13.29     11.71 o 
  -9  16   5       85.09      119.36     12.07 o 
  -8  16   5       28.71       47.51     10.67 o 
  -7  16   5       18.84       12.41     10.64 o 
  -6  16   5        0.08       -5.67     10.46 o 
  -5  16   5        1.19       -6.45     10.70 o 
  -4  16   5       75.99       97.46     10.91 o 
  -3  16   5       93.17       92.97     11.49 o 
  -2  16   5        6.05        9.87     10.46 o 
  -1  16   5       11.20        7.33     10.74 o 
   0  16   5        3.84       -6.16     10.83 o 
   1  16   5      152.62      162.37     11.85 o 
   2  16   5       13.69       21.99     10.93 o 
   3  16   5       49.90       50.25     11.26 o 
   4  16   5       40.77       42.82     11.26 o 
   5  16   5       36.64       23.17     11.64 o 
   6  16   5        2.86      -11.54     11.96 o 
   7  16   5        0.19        8.90     12.18 o 
   8  16   5       28.84       22.87     12.30 o 
   9  16   5        0.35       17.20     11.78 o 
  10  16   5        0.34      -12.32     12.52 o 
  11  16   5        0.80      -12.61     13.06 o 
  12  16   5        0.04        3.62     13.28 o 
  13  16   5        2.48       19.94     12.97 o 
 -12  17   5       69.84       60.61     13.31 o 
 -11  17   5       18.38       13.20     12.27 o 
 -10  17   5        1.18       -2.15     11.95 o 
  -9  17   5       15.30       39.69     11.18 o 
  -8  17   5       16.03       37.54     11.59 o 
  -7  17   5        3.30        9.97     10.82 o 
  -6  17   5        3.49        8.02     11.26 o 
  -5  17   5        9.89       11.63     11.13 o 
  -4  17   5        7.73       -0.59     11.35 o 
  -3  17   5        3.84        7.92     10.97 o 
  -2  17   5        0.27       -5.18     11.57 o 
  -1  17   5        4.09       10.36     11.38 o 
   0  17   5       17.54       29.82     11.15 o 
   1  17   5        8.34       -3.13     11.86 o 
   2  17   5        7.75       16.03     11.89 o 
   3  17   5        4.96      -10.17     12.10 o 
   4  17   5        0.00        4.59     12.21 o 
   5  17   5        4.62       10.75     12.20 o 
   6  17   5       97.20       87.30     13.74 o 
   7  17   5       39.74       39.30     13.41 o 
   8  17   5       34.12       47.41     13.08 o 
   9  17   5        0.01        8.21     12.98 o 
  10  17   5        0.00       -2.83     13.25 o 
 -10  18   5        2.84       18.87     12.34 o 
  -9  18   5       20.09       21.12     12.24 o 
  -8  18   5       53.09       45.94     13.25 o 
  -7  18   5       73.71       77.91     12.98 o 
  -6  18   5        8.49       11.83     12.44 o 
  -5  18   5        5.88       27.08     12.01 o 
  -4  18   5       12.73       29.13     11.85 o 
  -3  18   5       66.50       70.97     12.61 o 
  -2  18   5       33.55       46.14     12.50 o 
  -1  18   5       41.78       51.03     12.51 o 
   0  18   5       31.37       11.93     12.92 o 
   1  18   5        0.85      -12.61     12.75 o 
   2  18   5        0.05      -12.66     12.66 o 
   3  18   5       14.42       21.60     12.69 o 
   4  18   5      130.63      156.11     14.15 o 
   5  18   5       15.21       10.95     13.49 o 
   6  18   5       27.08       -5.47     14.09 o 
   7  18   5        2.32       20.63     12.78 o 
   8  18   5        5.10        5.18     13.26 o 
  -5  19   5        0.00       18.96     12.43 o 
  -4  19   5        4.26      -11.83     13.11 o 
  -3  19   5       14.96       15.84     12.69 o 
  -2  19   5       12.12       20.82     13.14 o 
  -1  19   5        1.57       10.07     12.39 o 
   0  19   5       58.74       93.84     13.87 o 
   1  19   5       70.52       71.26     14.42 o 
   2  19   5       10.71        3.13     13.50 o 
   3  19   5       52.08       55.72     13.83 o 
 -25   0   6      157.73      192.68     16.40 o 
 -24   0   6        0.68       12.32     12.86 o 
 -23   0   6       28.53       44.87     12.75 o 
 -22   0   6        1.61       -4.40     11.39 o 
 -21   0   6       33.45       24.44     11.36 o 
 -20   0   6       30.36       22.97      9.85 o 
 -19   0   6        1.83       -5.77     10.02 o 
 -18   0   6      417.51      464.73     13.69 o 
 -17   0   6       13.75       18.38      8.85 o 
 -16   0   6        1.10       -8.31      8.46 o 
 -15   0   6      110.38       91.11      8.93 o 
 -14   0   6     1780.82     1828.41     26.86 o 
 -12   0   6       14.68       13.20      6.62 o 
 -11   0   6      783.43      776.66     17.28 o 
 -10   0   6        4.55       14.27      5.94 o 
  -9   0   6     2452.67     2277.30     28.68 o 
  -8   0   6     9104.35     9147.53     57.30 o 
  -7   0   6     2107.55     2063.61     26.86 o 
  -6   0   6     1413.90     1343.84     22.64 o 
  -5   0   6        1.02        4.50      3.85 o 
  -4   0   6     1348.30     1363.68     23.63 o 
  -3   0   6      753.99      743.62     18.24 o 
  -2   0   6      622.36      657.40     15.66 o 
  -1   0   6        2.76        8.70      3.81 o 
   0   0   6       92.11      186.61      6.62 o 
   1   0   6       21.31       18.67      4.09 o 
   2   0   6       46.34       55.62      4.35 o 
   3   0   6      162.68      150.15      5.18 o 
   4   0   6      178.52      219.36      8.09 o 
   5   0   6      484.05      531.01     15.24 o 
   6   0   6      106.29      112.03      6.85 o 
   7   0   6      676.01      689.66     16.82 o 
   8   0   6     1252.63     1332.30     25.20 o 
   9   0   6      605.86      609.11     13.39 o 
  10   0   6      164.18      155.92      8.03 o 
  11   0   6      379.17      331.00      9.70 o 
  12   0   6       23.23       16.03      8.39 o 
  13   0   6      406.33      405.39     10.70 o 
  14   0   6       20.02        7.92     10.09 o 
  15   0   6       48.99       37.15     10.16 o 
  16   0   6        1.88        0.68      9.85 o 
  17   0   6      138.69      132.85     11.00 o 
  18   0   6      107.06      103.82     11.13 o 
  19   0   6        1.51       -9.38     10.22 o 
  20   0   6        0.93        5.47     11.38 o 
  21   0   6      262.10      295.81     15.41 o 
  22   0   6        1.01       -7.62     13.02 o 
  23   0   6        0.12       22.48     13.22 o 
 -25   1   6       75.59      108.90     10.19 o 
 -24   1   6       32.84       30.89      9.44 o 
 -23   1   6        1.76       -0.78      8.59 o 
 -22   1   6       26.56       34.02      8.22 o 
 -21   1   6        0.51       -7.92     12.76 o 
 -20   1   6       11.32       21.41     10.46 o 
 -19   1   6       18.41       19.36      7.02 o 
 -18   1   6       48.95       55.13      7.09 o 
 -17   1   6        0.08       -1.47      6.28 o 
 -16   1   6        6.64        2.15      5.91 o 
 -15   1   6       30.38       36.27     10.98 o 
 -14   1   6      390.32      402.85     17.61 o 
 -13   1   6       62.54       66.18      5.46 o 
 -12   1   6      662.59      662.00     12.81 o 
 -11   1   6      465.40      536.68     19.26 o 
 -10   1   6     1190.88     1067.39     14.94 o 
  -9   1   6     2730.10     2640.27     22.86 o 
  -8   1   6       81.22       87.88      4.46 o 
  -7   1   6      434.60      417.12     10.97 o 
  -6   1   6      818.20      779.79     13.31 o 
  -5   1   6      702.81      739.71     13.22 o 
  -4   1   6       14.35       15.64      2.68 o 
  -3   1   6      524.73      481.35      7.97 o 
  -2   1   6     2603.12     2453.26     20.45 o 
  -1   1   6      674.65      700.90     12.67 o 
   0   1   6      477.70      508.91     27.04 o 
   1   1   6     1603.00     1577.77     17.06 o 
   2   1   6      379.04      415.85      9.37 o 
   3   1   6       70.14       71.95      3.55 o 
   4   1   6     1519.75     1688.62     18.73 o 
   5   1   6      679.68      716.25     13.96 o 
   6   1   6     5314.29     5452.78     30.39 o 
   7   1   6     1112.00     1065.33     20.37 o 
   8   1   6      373.21      396.89     17.84 o 
   9   1   6       34.88       50.05      4.74 o 
  10   1   6      242.63      232.27      5.97 o 
  11   1   6        7.05        8.90      6.90 o 
  12   1   6        0.28       -4.99      6.22 o 
  13   1   6       63.38       72.24      6.84 o 
  14   1   6       22.86       33.73      6.74 o 
  15   1   6      462.49      416.53      9.80 o 
  16   1   6      233.56      234.61      8.10 o 
  17   1   6        3.88       -1.86     16.47 o 
  18   1   6       61.10       55.82      7.53 o 
  19   1   6        6.34       -4.59     11.42 o 
  20   1   6       13.31        8.21      8.09 o 
  21   1   6        0.82       -2.35      8.70 o 
  22   1   6       49.65       60.41      9.79 o 
  23   1   6        0.48       -4.89      9.54 o 
 -25   2   6        0.61        2.15     13.35 o 
 -24   2   6        2.19       27.47     12.59 o 
 -23   2   6        0.13        1.27     11.96 o 
 -22   2   6       51.49       49.86     11.85 o 
 -21   2   6      114.07      124.34     12.30 o 
 -20   2   6        6.69        2.74     10.67 o 
 -19   2   6        1.01        9.38      9.94 o 
 -18   2   6       93.28       81.92     10.46 o 
 -17   2   6       38.69       40.28      9.40 o 
 -16   2   6       11.83        0.29      8.67 o 
 -15   2   6       66.19       58.75      7.97 o 
 -14   2   6      245.47      241.85      9.53 o 
 -13   2   6     1253.54     1257.23     23.22 o 
 -12   2   6       21.39       23.85      6.69 o 
 -11   2   6      681.72      683.70     19.70 o 
 -10   2   6       13.19       21.21      5.90 o 
  -9   2   6     4869.49     5050.03     43.46 o 
  -8   2   6       71.74       72.24      5.67 o 
  -7   2   6     2409.53     2459.91     29.21 o 
  -6   2   6       93.46       95.02      4.91 o 
  -5   2   6     1411.57     1298.48     21.37 o 
  -4   2   6      158.71      153.48      4.91 o 
  -3   2   6      164.33      162.47      5.39 o 
  -2   2   6       31.82       27.18      4.71 o 
  -1   2   6      570.80      515.27     12.24 o 
   0   2   6      980.30     1054.88     22.16 o 
   1   2   6     6216.05     6647.34     46.02 o 
   2   2   6      587.55      645.48     16.28 o 
   3   2   6      267.51      309.39     10.34 o 
   4   2   6      576.88      547.04     16.84 o 
   5   2   6      348.56      333.93      7.18 o 
   6   2   6      893.42      850.47     21.56 o 
   7   2   6      605.57      717.91     19.70 o 
   8   2   6      496.32      495.13     13.19 o 
   9   2   6      174.68      181.24      8.13 o 
  10   2   6        0.00       -6.26      7.20 o 
  11   2   6      150.63      168.53      8.69 o 
  12   2   6       34.95       31.38      8.55 o 
  13   2   6       84.10       91.11      9.53 o 
  14   2   6      106.15      106.55     10.02 o 
  15   2   6       44.47       35.19     10.04 o 
  16   2   6       26.82       20.24     10.22 o 
  17   2   6        0.76        8.21      9.85 o 
  18   2   6       19.55       27.47     10.13 o 
  19   2   6       13.15       -6.75     10.96 o 
  20   2   6       14.27       21.80     11.15 o 
  21   2   6       69.70       68.43     13.02 o 
  22   2   6       64.08       83.39     14.63 o 
  23   2   6       49.16       48.49     14.25 o 
 -25   3   6       31.86       68.14     13.86 o 
 -24   3   6        1.71       17.89     12.73 o 
 -23   3   6       17.83        3.42     12.17 o 
 -22   3   6       17.33       28.84     11.41 o 
 -21   3   6        3.98        1.37     10.67 o 
 -20   3   6      100.83      125.81     11.57 o 
 -19   3   6      304.03      315.06     12.75 o 
 -18   3   6        1.77       10.07      9.95 o 
 -17   3   6      634.31      622.90     16.60 o 
 -16   3   6      450.60      442.83     11.75 o 
 -15   3   6       19.22       15.93      8.04 o 
 -14   3   6      446.75      402.65     10.62 o 
 -13   3   6      513.97      474.01     13.10 o 
 -12   3   6      116.51      113.00      7.31 o 
 -11   3   6      107.15       98.73      7.20 o 
 -10   3   6       22.94       32.75      5.83 o 
  -9   3   6      822.05      777.45     19.51 o 
  -8   3   6        7.98       13.59      5.41 o 
  -7   3   6        2.83        6.35      5.29 o 
  -6   3   6        1.01       10.36      4.49 o 
  -5   3   6       65.44       63.64      5.37 o 
  -4   3   6      168.64      154.16      5.55 o 
  -3   3   6     4252.94     4523.71     40.24 o 
  -2   3   6     7957.70     8459.14     54.23 o 
  -1   3   6      297.64      291.51      8.72 o 
   0   3   6      176.68      171.56      6.17 o 
   1   3   6      176.24      205.68      6.08 o 
   2   3   6      261.81      255.43      6.32 o 
   3   3   6      993.30     1028.29     22.06 o 
   4   3   6       89.57       85.44      6.45 o 
   5   3   6      189.34      168.14      6.57 o 
   6   3   6       33.63       28.64      6.40 o 
   7   3   6      351.07      373.82     10.66 o 
   8   3   6      584.80      563.95     14.55 o 
   9   3   6        3.12        0.29      7.00 o 
  10   3   6       77.15       78.99      7.46 o 
  11   3   6        0.39       14.27      7.74 o 
  12   3   6       88.56       84.36      9.24 o 
  13   3   6     1180.77     1205.71     22.36 o 
  14   3   6      935.14      893.68     19.49 o 
  15   3   6      370.50      380.56     12.79 o 
  16   3   6        5.86       18.57      9.67 o 
  17   3   6        1.18       -5.47      9.96 o 
  18   3   6       11.54       28.64     10.09 o 
  19   3   6        0.21      -11.34     11.55 o 
  20   3   6       45.06       51.81     12.35 o 
  21   3   6        8.07       -1.76     12.69 o 
  22   3   6        2.52       -6.75     13.35 o 
  23   3   6        5.17       -4.11     13.93 o 
 -25   4   6        6.22       16.42     13.86 o 
 -24   4   6       25.60       36.66     13.41 o 
 -23   4   6       15.54        3.62     12.27 o 
 -22   4   6        4.95       -6.06     12.03 o 
 -21   4   6       15.08       12.02     11.19 o 
 -20   4   6       17.01       24.24     10.57 o 
 -19   4   6      103.07       76.54     11.26 o 
 -18   4   6      809.90      829.06     17.53 o 
 -17   4   6      401.52      357.88     12.69 o 
 -16   4   6      157.50      145.75     10.23 o 
 -15   4   6        0.04       -8.21      8.31 o 
 -14   4   6      528.36      508.42     14.52 o 
 -13   4   6      477.27      463.46     11.10 o 
 -12   4   6      149.34      149.86      8.38 o 
 -11   4   6       71.46       65.30      6.86 o 
 -10   4   6     1046.93     1038.65     21.59 o 
  -9   4   6       40.19       45.55      5.71 o 
  -8   4   6       52.46       61.78      5.91 o 
  -7   4   6      309.49      303.53      8.14 o 
  -6   4   6     1713.96     1698.10     26.30 o 
  -5   4   6       10.27        6.45      4.88 o 
  -4   4   6      288.48      295.22     10.57 o 
  -3   4   6      874.40      968.26     22.17 o 
  -2   4   6       57.92       45.85      6.04 o 
  -1   4   6     1321.06     1426.54     27.35 o 
   0   4   6     7729.43     8777.53     56.01 o 
   1   4   6      692.32      747.04     18.49 o 
   2   4   6       36.11       45.36      5.33 o 
   3   4   6      244.41      271.76      6.79 o 
   4   4   6     3408.62     3739.42     37.75 o 
   5   4   6      634.28      621.62     15.52 o 
   6   4   6      196.67      198.05      8.20 o 
   7   4   6        0.61       10.66      6.63 o 
   8   4   6       78.57       73.41      7.42 o 
   9   4   6      679.56      637.75     17.39 o 
  10   4   6      429.49      443.91     11.53 o 
  11   4   6       16.50       19.94      8.37 o 
  12   4   6      796.54      817.04     19.77 o 
  13   4   6      167.43      129.23     10.58 o 
  14   4   6       50.76       47.41     10.28 o 
  15   4   6      279.52      259.74     12.62 o 
  16   4   6       96.60       74.88     10.96 o 
  17   4   6       41.76       47.70     10.85 o 
  18   4   6        0.20        7.14     10.23 o 
  19   4   6       24.84       25.32     11.49 o 
  20   4   6        0.00        0.68     12.12 o 
  21   4   6       38.24       24.73     13.26 o 
  22   4   6       17.06       -3.81     13.93 o 
 -24   5   6        0.91        5.47     13.22 o 
 -23   5   6        0.14      -12.65     12.65 o 
 -22   5   6       12.60       26.49     11.82 o 
 -21   5   6       19.95       37.44     11.05 o 
 -20   5   6        6.83        6.26     10.77 o 
 -19   5   6       17.94        8.21     10.73 o 
 -18   5   6       17.36       -0.68     10.98 o 
 -17   5   6     1120.80     1058.98     18.57 o 
 -16   5   6      499.61      480.76     12.53 o 
 -15   5   6       16.54        6.55      8.77 o 
 -14   5   6       43.06       28.74      8.53 o 
 -13   5   6     1049.55      986.84     21.42 o 
 -12   5   6      446.23      431.98     11.75 o 
 -11   5   6      105.08      103.91      7.52 o 
 -10   5   6       36.78       38.32      6.39 o 
  -9   5   6      688.11      648.90     16.87 o 
  -8   5   6       82.93       79.87      6.40 o 
  -7   5   6      125.84      128.94      6.36 o 
  -6   5   6      283.12      289.26      9.20 o 
  -5   5   6      147.27      143.11      6.08 o 
  -4   5   6       12.68       14.37      5.91 o 
  -3   5   6      251.28      263.06      6.99 o 
  -2   5   6     9657.32    10232.32     61.62 o 
  -1   5   6      107.43      117.79      7.43 o 
   0   5   6     2204.53     2464.70     32.98 o 
   1   5   6      386.28      402.75     12.21 o 
   2   5   6      184.34      184.27      6.42 o 
   3   5   6      138.96      147.81      6.59 o 
   4   5   6      741.01      765.03     19.84 o 
   5   5   6      247.42      253.58      7.64 o 
   6   5   6     1250.93     1244.13     23.35 o 
   7   5   6        1.27        0.59      7.29 o 
   8   5   6      200.53      207.24      8.73 o 
   9   5   6      660.20      630.81     16.77 o 
  10   5   6      117.63      113.49      8.93 o 
  11   5   6      374.21      379.68     11.12 o 
  12   5   6      355.00      302.75     11.03 o 
  13   5   6       19.57        7.43      9.86 o 
  14   5   6        2.13        0.10      9.69 o 
  15   5   6       74.73       87.69     10.67 o 
  16   5   6        1.65        2.44      9.95 o 
  17   5   6       11.38       22.87     10.55 o 
  18   5   6       13.48       25.03     10.24 o 
  19   5   6       21.02       16.23     11.38 o 
  20   5   6        0.84       -2.25     12.25 o 
  21   5   6       17.13       -5.28     13.04 o 
  22   5   6        9.58        8.70     12.95 o 
 -24   6   6       14.05       21.02     13.40 o 
 -23   6   6        0.71       -0.29     12.40 o 
 -22   6   6        1.69        4.89     12.07 o 
 -21   6   6       64.45      106.16     12.25 o 
 -20   6   6       25.18       30.99     11.16 o 
 -19   6   6       27.22       20.53     11.22 o 
 -18   6   6        3.86       -9.19     10.10 o 
 -17   6   6       99.65      124.83     10.51 o 
 -16   6   6       68.81       50.73      9.86 o 
 -15   6   6       96.61       84.75      9.65 o 
 -14   6   6       55.17       46.53      8.98 o 
 -13   6   6      136.81      142.72      9.81 o 
 -12   6   6      412.96      412.43     10.17 o 
 -11   6   6      124.17      112.91      8.23 o 
 -10   6   6       31.33       29.13      6.99 o 
  -9   6   6     1011.59     1034.74     21.13 o 
  -8   6   6      341.39      337.26     10.22 o 
  -7   6   6        0.94        3.52      5.50 o 
  -6   6   6      365.42      358.86      7.89 o 
  -5   6   6     2124.76     2157.75     30.13 o 
  -4   6   6      144.62      139.30      6.87 o 
  -3   6   6     7140.98     7399.28     51.82 o 
  -2   6   6      314.11      332.56      8.19 o 
  -1   6   6     3635.17     3908.93     38.98 o 
   0   6   6      123.40      135.49      7.39 o 
   1   6   6     1355.46     1430.35     24.02 o 
   2   6   6      476.71      478.61     13.13 o 
   3   6   6      782.11      851.64     21.19 o 
   4   6   6       29.27       25.91      6.85 o 
   5   6   6      403.91      405.68      9.95 o 
   6   6   6        2.84       -6.45      7.16 o 
   7   6   6      266.97      240.67      8.72 o 
   8   6   6        0.27       -5.57      8.08 o 
   9   6   6      850.15      853.89     20.09 o 
  10   6   6        0.82       23.95      7.95 o 
  11   6   6      143.61      144.78      9.72 o 
  12   6   6       57.41       51.52      9.67 o 
  13   6   6        6.53       -0.49     10.09 o 
  14   6   6      169.93      169.51     11.29 o 
  15   6   6      564.99      537.75     14.44 o 
  16   6   6       30.88       34.90     10.46 o 
  17   6   6        6.25       21.70     10.28 o 
  18   6   6       36.62       21.99     11.33 o 
  19   6   6        7.57        7.53     11.78 o 
  20   6   6        0.05        1.27     11.93 o 
  21   6   6       42.18       31.97     13.42 o 
  22   6   6        2.82       -1.56     13.77 o 
 -24   7   6        7.76       21.12     13.55 o 
 -23   7   6       79.02       95.12     13.25 o 
 -22   7   6        4.53       -7.72     12.37 o 
 -21   7   6       17.60       15.35     11.71 o 
 -20   7   6       11.44        8.80     10.85 o 
 -19   7   6       10.54       -5.28     10.67 o 
 -18   7   6        4.37        3.03      9.88 o 
 -17   7   6       93.09       87.59     10.87 o 
 -16   7   6      121.32      123.66     10.62 o 
 -15   7   6        0.98        3.81      8.92 o 
 -14   7   6      105.71      109.00      9.46 o 
 -13   7   6      239.44      188.08     10.31 o 
 -12   7   6      768.18      728.67     16.50 o 
 -11   7   6      399.84      401.48     11.52 o 
 -10   7   6       20.26       28.64      7.72 o 
  -9   7   6      135.77      126.01      7.83 o 
  -8   7   6      816.23      807.75     18.55 o 
  -7   7   6      170.37      180.75      7.70 o 
  -6   7   6      119.97      112.32      6.36 o 
  -5   7   6       33.03       31.87      5.82 o 
  -4   7   6      244.60      261.89      7.43 o 
  -3   7   6      425.00      411.06      8.37 o 
  -2   7   6      407.51      490.14     16.33 o 
  -1   7   6      933.90      964.94     22.21 o 
   0   7   6      665.91      663.07     18.02 o 
   1   7   6        0.08        8.21      6.04 o 
   2   7   6       42.69       33.63      6.57 o 
   3   7   6       13.28       21.02      6.90 o 
   4   7   6      788.61      833.85     18.92 o 
   5   7   6       52.94       51.13      7.60 o 
   6   7   6      637.44      570.50     13.59 o 
   7   7   6        0.00        1.17      8.25 o 
   8   7   6        0.33        0.98      8.61 o 
   9   7   6       73.40       71.65      9.22 o 
  10   7   6       15.38       10.26      8.89 o 
  11   7   6        6.60        8.60      8.98 o 
  12   7   6      143.89      144.97     10.31 o 
  13   7   6      104.65      132.95     10.48 o 
  14   7   6        0.35       -2.15      9.74 o 
  15   7   6        0.18       -9.38      9.57 o 
  16   7   6       18.93       15.35     10.51 o 
  17   7   6        6.66       16.13     10.80 o 
  18   7   6        7.82        9.87     11.41 o 
  19   7   6        5.80       -8.70     11.85 o 
  20   7   6       94.22       63.44     13.94 o 
  21   7   6        2.08      -11.44     13.47 o 
 -23   8   6        0.01       -3.13     13.49 o 
 -22   8   6       67.61       80.94     13.31 o 
 -21   8   6        1.64       -1.37     11.75 o 
 -20   8   6        0.71        5.18     10.82 o 
 -19   8   6       36.04       35.97     10.60 o 
 -18   8   6        0.15        5.28     10.15 o 
 -17   8   6        7.22       31.38      9.97 o 
 -16   8   6        1.08        9.87      9.58 o 
 -15   8   6       47.04       41.55      9.73 o 
 -14   8   6       44.66       40.96      9.40 o 
 -13   8   6       30.39       24.05      9.06 o 
 -12   8   6       16.21       27.76      8.95 o 
 -11   8   6     2249.97     2196.75     27.05 o 
 -10   8   6     1624.58     1642.19     26.45 o 
  -9   8   6      789.97      760.24     19.20 o 
  -8   8   6     2966.59     2858.55     32.20 o 
  -7   8   6      446.31      467.17     11.51 o 
  -6   8   6       36.03       42.13      6.63 o 
  -5   8   6       51.24       53.96      6.45 o 
  -4   8   6        9.62       11.34      6.17 o 
  -3   8   6      152.85      169.41      7.49 o 
  -2   8   6     1007.16     1036.99     22.09 o 
  -1   8   6        0.06        8.21      6.53 o 
   0   8   6     1086.33     1101.80     23.64 o 
   1   8   6      124.31      153.57      8.06 o 
   2   8   6      433.81      465.12     14.15 o 
   3   8   6      201.85      214.77      8.49 o 
   4   8   6     1218.49     1230.64     23.55 o 
   5   8   6      230.52      212.13      9.89 o 
   6   8   6     1746.62     1690.19     25.81 o 
   7   8   6      688.04      683.89     20.28 o 
   8   8   6      446.23      463.65     11.59 o 
   9   8   6      351.56      334.42     11.19 o 
  10   8   6      562.00      541.37     14.92 o 
  11   8   6       31.24       44.09      9.69 o 
  12   8   6      141.73      125.22     10.55 o 
  13   8   6       10.67        0.68      9.84 o 
  14   8   6       61.34       52.10     10.28 o 
  15   8   6       20.63        8.60     10.46 o 
  16   8   6      174.01      156.11     12.73 o 
  17   8   6       71.87       52.69     11.91 o 
  18   8   6        3.80      -10.17     11.87 o 
  19   8   6        8.14       12.90     12.52 o 
  20   8   6        7.28       -4.99     12.97 o 
  21   8   6        2.23       -1.66     13.90 o 
 -22   9   6        5.82        5.57     12.80 o 
 -21   9   6       34.26       52.10     11.78 o 
 -20   9   6        1.72       -2.25     11.64 o 
 -19   9   6       59.27       44.87     11.78 o 
 -18   9   6        0.15        5.77     10.19 o 
 -17   9   6        0.54        4.79      9.81 o 
 -16   9   6      171.94      200.01     11.08 o 
 -15   9   6        1.22        4.79      9.28 o 
 -14   9   6       98.62       95.12      9.85 o 
 -13   9   6      239.32      224.45     10.42 o 
 -12   9   6      422.72      415.46     11.63 o 
 -11   9   6      167.80      150.64      9.47 o 
 -10   9   6       29.77       41.64      8.95 o 
  -9   9   6      349.87      325.62     10.66 o 
  -8   9   6       37.15       10.17      8.94 o 
  -7   9   6     1290.82     1224.28     22.73 o 
  -6   9   6       96.73       99.42      7.58 o 
  -5   9   6      100.28       99.42      7.70 o 
  -4   9   6       44.70       58.75      6.71 o 
  -3   9   6       29.48       28.84      6.76 o 
  -2   9   6       83.74       80.65      7.11 o 
  -1   9   6       32.16       46.92      7.11 o 
   0   9   6      170.03      170.39      8.29 o 
   1   9   6        9.32       16.13      7.37 o 
   2   9   6       19.89       19.36      7.86 o 
   3   9   6      369.04      419.76     12.29 o 
   4   9   6      538.07      498.75     15.59 o 
   5   9   6        0.02        4.50      8.69 o 
   6   9   6       66.13       66.57      9.56 o 
   7   9   6      265.31      243.51     10.83 o 
   8   9   6       32.28       39.59      9.44 o 
   9   9   6     1817.91     1694.49     22.92 o 
  10   9   6       10.47       17.11      9.86 o 
  11   9   6      109.77       96.58     10.31 o 
  12   9   6        7.85        6.55     10.02 o 
  13   9   6       16.67        9.09      9.80 o 
  14   9   6        6.43       21.90     10.20 o 
  15   9   6      114.72      109.49     11.95 o 
  16   9   6       14.64       17.79     10.94 o 
  17   9   6       26.17        6.55     11.91 o 
  18   9   6        2.97        8.21     11.66 o 
  19   9   6        0.02        4.59     12.46 o 
  20   9   6       15.66       14.47     13.49 o 
 -22  10   6       23.94       36.85     14.16 o 
 -21  10   6       25.88       24.73     12.47 o 
 -20  10   6        7.75        5.08     11.71 o 
 -19  10   6       52.89       31.38     12.10 o 
 -18  10   6        0.98        7.72     10.88 o 
 -17  10   6        0.68        2.15     10.24 o 
 -16  10   6        8.14       13.10      9.97 o 
 -15  10   6       18.82        3.23      9.96 o 
 -14  10   6       16.13       20.53      9.36 o 
 -13  10   6        0.74       21.99      8.62 o 
 -12  10   6       48.17       33.82      9.11 o 
 -11  10   6       43.21       49.07      8.61 o 
 -10  10   6       33.76       40.67      8.31 o 
  -9  10   6        0.61       -6.65      8.49 o 
  -8  10   6       74.53       60.71      8.77 o 
  -7  10   6       19.15       10.85      7.95 o 
  -6  10   6       29.52       34.80      7.37 o 
  -5  10   6       12.06        3.81      7.14 o 
  -4  10   6      131.13      131.87      8.00 o 
  -3  10   6       23.34       32.75      7.29 o 
  -2  10   6        0.17        8.41      6.85 o 
  -1  10   6       92.52       86.81      7.98 o 
   0  10   6      228.02      238.72      9.34 o 
   1  10   6       38.60       31.87      8.63 o 
   2  10   6       31.74       29.91      8.69 o 
   3  10   6       26.65       25.12      8.57 o 
   4  10   6       63.15       59.53      9.53 o 
   5  10   6       20.12       23.46      9.38 o 
   6  10   6        2.38       -0.59      8.98 o 
   7  10   6      132.64      124.64     10.34 o 
   8  10   6       92.48       77.72      9.72 o 
   9  10   6      244.82      229.53     11.38 o 
  10  10   6       15.22       11.05      9.61 o 
  11  10   6       17.45       30.99      9.60 o 
  12  10   6       58.46       40.96     10.38 o 
  13  10   6        3.24        5.38     10.02 o 
  14  10   6       10.94       17.99     10.51 o 
  15  10   6        0.16       10.75     10.67 o 
  16  10   6        0.02        8.50     11.31 o 
  17  10   6       26.21        6.45     12.59 o 
  18  10   6       29.02       15.15     12.76 o 
  19  10   6        4.57      -10.46     13.55 o 
 -21  11   6        0.10       -6.06     13.17 o 
 -20  11   6       63.73       80.16     12.88 o 
 -19  11   6        1.39        7.14     12.04 o 
 -18  11   6        0.23        3.32     10.53 o 
 -17  11   6        0.02       30.50     10.35 o 
 -16  11   6        8.66       -8.50     10.98 o 
 -15  11   6       93.94       85.54     10.67 o 
 -14  11   6        6.53       15.45      9.53 o 
 -13  11   6      124.74      125.03      9.56 o 
 -12  11   6        1.18       -7.23      9.04 o 
 -11  11   6        4.90        1.96      8.68 o 
 -10  11   6      114.73      104.60      9.56 o 
  -9  11   6      186.08      183.39      9.80 o 
  -8  11   6       28.31       30.11      8.48 o 
  -7  11   6        0.05       -0.39      7.62 o 
  -6  11   6       93.62       98.44      8.37 o 
  -5  11   6       21.05       19.26      7.77 o 
  -4  11   6       53.94       51.61      8.45 o 
  -3  11   6       31.65       32.26      7.58 o 
  -2  11   6      193.48      217.11      9.41 o 
  -1  11   6       11.94        6.06      8.39 o 
   0  11   6      432.74      450.75     11.13 o 
   1  11   6       25.77       47.12      8.88 o 
   2  11   6       47.71       31.97      9.31 o 
   3  11   6        7.52       17.79      8.70 o 
   4  11   6       95.64       93.75     10.15 o 
   5  11   6        0.44       -8.60      8.98 o 
   6  11   6       88.18      101.96      9.63 o 
   7  11   6        3.70       16.33      8.98 o 
   8  11   6       45.41       41.06      9.61 o 
   9  11   6        0.52       -7.92      9.58 o 
  10  11   6      106.57      103.03     10.17 o 
  11  11   6       18.04       22.68      9.43 o 
  12  11   6       35.32       39.30     10.10 o 
  13  11   6       38.92       29.13     10.71 o 
  14  11   6        1.65       -0.20     10.80 o 
  15  11   6       37.19       23.46     11.78 o 
  16  11   6        9.24       15.45     11.81 o 
  17  11   6        1.65       15.05     12.08 o 
  18  11   6        0.57      -13.78     13.85 o 
 -20  12   6       21.51       34.90     12.76 o 
 -19  12   6       17.33       24.34     12.30 o 
 -18  12   6        0.01       -1.96     11.36 o 
 -17  12   6       34.25       46.43     10.97 o 
 -16  12   6        0.07       15.25     10.05 o 
 -15  12   6       17.80       10.17     10.67 o 
 -14  12   6        3.09        4.79      9.61 o 
 -13  12   6       38.03       47.51     10.28 o 
 -12  12   6       55.54       75.37      9.63 o 
 -11  12   6        1.38       22.78      8.49 o 
 -10  12   6       16.47       12.71      8.76 o 
  -9  12   6        9.56       19.84      8.39 o 
  -8  12   6       79.32       56.31      8.95 o 
  -7  12   6       18.56       27.66      8.08 o 
  -6  12   6       10.20       20.33      8.03 o 
  -5  12   6        1.12        3.42      8.11 o 
  -4  12   6       27.53       21.41      8.36 o 
  -3  12   6      209.87      216.53      9.80 o 
  -2  12   6      478.51      438.72     12.86 o 
  -1  12   6       57.31       53.18      9.60 o 
   0  12   6      497.52      498.45     13.73 o 
   1  12   6      498.52      458.57     12.14 o 
   2  12   6      185.31      185.34      9.89 o 
   3  12   6        9.74       11.93      9.24 o 
   4  12   6      120.16      128.35     10.66 o 
   5  12   6       21.17       30.50      9.53 o 
   6  12   6       54.43       60.71      9.47 o 
   7  12   6      146.36      132.36     10.55 o 
   8  12   6      127.74      103.33     10.61 o 
   9  12   6        9.61        4.20      9.36 o 
  10  12   6      155.95      151.91     11.49 o 
  11  12   6        0.40       -2.74     10.44 o 
  12  12   6        1.49       -9.38     10.58 o 
  13  12   6        9.95       -5.87     11.53 o 
  14  12   6        4.12       17.99     11.12 o 
  15  12   6        6.68       17.30     12.34 o 
  16  12   6       12.66       14.08     12.69 o 
  17  12   6       18.99        5.67     13.41 o 
 -19  13   6       11.40       14.57     12.50 o 
 -18  13   6        3.98       -1.37     12.29 o 
 -17  13   6        6.49        5.77     11.36 o 
 -16  13   6        4.57       -6.94     11.10 o 
 -15  13   6       33.80       30.70     11.36 o 
 -14  13   6       40.84       21.02     10.64 o 
 -13  13   6       26.95       42.52      9.95 o 
 -12  13   6        2.83       20.33      9.51 o 
 -11  13   6        2.95       -3.23      9.16 o 
 -10  13   6       20.08       27.57      9.22 o 
  -9  13   6      165.18      153.28     10.06 o 
  -8  13   6        0.96       -4.11      9.07 o 
  -7  13   6       69.04       61.98      9.66 o 
  -6  13   6       36.32       28.45      9.07 o 
  -5  13   6      128.01      136.66      9.80 o 
  -4  13   6       23.38       24.93      9.19 o 
  -3  13   6      527.13      502.85     12.63 o 
  -2  13   6       29.42       67.35      8.84 o 
  -1  13   6       48.23       57.58      9.27 o 
   0  13   6       16.03        9.97      9.61 o 
   1  13   6      367.69      350.84     11.95 o 
   2  13   6       50.15       45.55     10.28 o 
   3  13   6       59.19       61.19     10.02 o 
   4  13   6       61.74       62.07      9.72 o 
   5  13   6        3.94       -3.71      9.58 o 
   6  13   6      109.21      117.31     11.20 o 
   7  13   6       15.10       10.36      9.92 o 
   8  13   6        2.83       23.66      9.96 o 
   9  13   6       37.12       48.98     10.40 o 
  10  13   6       15.47       26.39     10.35 o 
  11  13   6       93.71       73.61     11.93 o 
  12  13   6       36.90       44.67     11.26 o 
  13  13   6       56.76       64.81     12.20 o 
  14  13   6        1.15      -11.63     12.43 o 
  15  13   6        0.21        8.60     12.80 o 
  16  13   6        7.92      -11.54     13.53 o 
 -17  14   6       30.65       28.74     12.41 o 
 -16  14   6        5.03       -2.25     11.99 o 
 -15  14   6        7.08        0.59     11.46 o 
 -14  14   6       36.47       41.06     11.20 o 
 -13  14   6        0.22       -5.08     10.42 o 
 -12  14   6        3.36        0.20     10.46 o 
 -11  14   6       30.72       25.22     10.22 o 
 -10  14   6        3.18       -2.15     10.00 o 
  -9  14   6        4.29       -0.29      9.41 o 
  -8  14   6        7.27        5.18      9.61 o 
  -7  14   6       49.96       68.43      9.64 o 
  -6  14   6        6.34        6.06      8.91 o 
  -5  14   6      137.62      137.54     10.37 o 
  -4  14   6       37.84       36.85      9.80 o 
  -3  14   6       84.35       79.57     10.87 o 
  -2  14   6       27.52       25.81      9.82 o 
  -1  14   6       33.72       46.24      9.88 o 
   0  14   6        3.55        3.81      8.94 o 
   1  14   6        1.82        4.79      9.63 o 
   2  14   6       51.06       44.97     10.43 o 
   3  14   6        0.10      -10.16     10.16 o 
   4  14   6       99.07      103.82     11.12 o 
   5  14   6        4.90        4.99     10.57 o 
   6  14   6       16.94       21.02     10.23 o 
   7  14   6        8.09        9.87     10.53 o 
   8  14   6       14.46        5.87     10.96 o 
   9  14   6       20.83       30.30     11.36 o 
  10  14   6       31.40       46.73     11.55 o 
  11  14   6        1.11        2.44     12.14 o 
  12  14   6       30.55       26.69     12.66 o 
  13  14   6       32.86       46.14     12.95 o 
  14  14   6       13.42       16.42     12.98 o 
  15  14   6        0.03        3.81     13.81 o 
 -16  15   6       37.17       31.97     12.58 o 
 -15  15   6       66.36       76.54     12.59 o 
 -14  15   6       63.58       52.10     12.18 o 
 -13  15   6       26.87       48.10     11.57 o 
 -12  15   6        8.67       -4.11     11.31 o 
 -11  15   6        0.13        6.94     10.37 o 
 -10  15   6       35.14       35.49     10.77 o 
  -9  15   6       23.89       27.57     10.46 o 
  -8  15   6       91.87      111.05     10.24 o 
  -7  15   6       33.82       24.15      9.78 o 
  -6  15   6       27.82       20.24      9.92 o 
  -5  15   6      163.85      151.62     11.55 o 
  -4  15   6       79.82       69.80     10.53 o 
  -3  15   6       44.42       45.75     10.35 o 
  -2  15   6       86.35       83.68     11.31 o 
  -1  15   6       32.51       35.88     11.06 o 
   0  15   6        0.12       -9.58     10.43 o 
   1  15   6       92.61      100.10     11.13 o 
   2  15   6       46.65       34.12     10.96 o 
   3  15   6        0.00        7.72     11.12 o 
   4  15   6       48.57       69.31     10.63 o 
   5  15   6        0.19       19.65     10.15 o 
   6  15   6       11.73        8.80     10.82 o 
   7  15   6        2.53        1.66     11.00 o 
   8  15   6       17.97       14.57     11.44 o 
   9  15   6       53.01       54.84     12.93 o 
  10  15   6       24.05       45.26     12.27 o 
  11  15   6        7.11       -1.66     13.02 o 
  12  15   6        0.00      -13.51     13.51 o 
  13  15   6       52.98       50.25     14.42 o 
 -14  16   6       24.21       13.59     13.25 o 
 -13  16   6        0.03        7.82     12.01 o 
 -12  16   6        3.80       -1.08     11.49 o 
 -11  16   6       55.70       63.74     11.55 o 
 -10  16   6      121.46      110.76     12.82 o 
  -9  16   6       18.57        7.53     11.82 o 
  -8  16   6      418.79      424.16     14.91 o 
  -7  16   6       27.25       15.25     11.31 o 
  -6  16   6        0.29       -8.90     10.88 o 
  -5  16   6        0.04       11.93     10.44 o 
  -4  16   6       10.60       -1.96     10.58 o 
  -3  16   6       20.26       24.73     10.54 o 
  -2  16   6      228.95      231.19     13.05 o 
  -1  16   6        0.49        6.75     10.87 o 
   0  16   6      161.94      160.32     12.70 o 
   1  16   6        1.00        2.25     11.11 o 
   2  16   6        0.63       13.20     10.87 o 
   3  16   6        0.43        4.69     10.96 o 
   4  16   6       91.76      118.28     11.75 o 
   5  16   6       68.24       67.84     12.14 o 
   6  16   6       87.69       83.39     12.65 o 
   7  16   6        2.36      -11.73     12.52 o 
   8  16   6       20.98       31.38     12.41 o 
   9  16   6        0.12       23.07     11.96 o 
  10  16   6        4.12        0.20     13.02 o 
  11  16   6        3.20      -10.85     13.55 o 
  12  16   6       41.45       19.36     14.90 o 
 -12  17   6        0.03       15.64     11.70 o 
 -11  17   6        9.32       12.71     12.14 o 
 -10  17   6       23.61       23.75     11.86 o 
  -9  17   6        4.45       -3.71     12.27 o 
  -8  17   6       41.49       36.76     12.32 o 
  -7  17   6      200.18      194.24     13.83 o 
  -6  17   6       21.09       11.93     11.51 o 
  -5  17   6        1.82       13.29     11.33 o 
  -4  17   6       17.64       20.63     11.53 o 
  -3  17   6       43.64       37.44     11.12 o 
  -2  17   6        0.37      -11.63     11.75 o 
  -1  17   6        2.24        4.59     11.91 o 
   0  17   6        2.56       10.56     11.41 o 
   1  17   6       13.20       36.27     11.43 o 
   2  17   6        1.39      -11.44     11.97 o 
   3  17   6       18.26       25.51     12.39 o 
   4  17   6       26.34       12.32     12.52 o 
   5  17   6       27.27       45.85     12.86 o 
   6  17   6       12.26       15.74     12.22 o 
   7  17   6       10.98        8.11     12.61 o 
   8  17   6        0.06       11.14     12.97 o 
   9  17   6       52.31       61.00     12.95 o 
  -9  18   6        2.08       -2.44     12.82 o 
  -8  18   6        1.00       -3.13     13.02 o 
  -7  18   6       29.22       43.21     12.50 o 
  -6  18   6       14.51       18.08     12.42 o 
  -5  18   6       15.82       33.04     12.59 o 
  -4  18   6        0.20       17.60     11.49 o 
  -3  18   6       16.17        5.57     12.29 o 
  -2  18   6        0.00        8.11     11.91 o 
  -1  18   6        0.04      -12.78     12.78 o 
   0  18   6       12.96       20.72     13.06 o 
   1  18   6       44.52       55.23     13.17 o 
   2  18   6       51.16       83.29     13.87 o 
   3  18   6      124.90      145.56     15.14 o 
   4  18   6       37.53       43.79     13.79 o 
   5  18   6       51.51       44.28     14.06 o 
   6  18   6        1.70        4.69     13.22 o 
  -2  19   6       31.91       32.55     13.22 o 
  -1  19   6        3.94       18.48     13.25 o 
   0  19   6       63.74       70.87     14.37 o 
 -25   1   7       37.59       65.50     10.70 o 
 -24   1   7       11.96       23.56      9.21 o 
 -23   1   7        2.30       13.59     10.60 o 
 -22   1   7        0.17       -5.47     14.10 o 
 -21   1   7       15.43       16.33      9.27 o 
 -20   1   7        0.09       -0.10      7.25 o 
 -19   1   7       52.37       67.65      7.29 o 
 -18   1   7      206.29      214.47      7.78 o 
 -17   1   7       39.05       44.48      6.31 o 
 -16   1   7        1.69        8.60      5.70 o 
 -15   1   7       53.57       53.37      6.07 o 
 -14   1   7        2.08        3.52      7.38 o 
 -13   1   7      503.15      487.41     10.26 o 
 -12   1   7      944.60      923.49     14.34 o 
 -11   1   7      109.51      109.68      5.17 o 
 -10   1   7      186.29      168.24     11.11 o 
  -9   1   7     1983.31     1824.40     18.89 o 
  -8   1   7      688.54      703.74     13.28 o 
  -7   1   7      138.87      131.97      5.40 o 
  -6   1   7       77.17       72.63      4.04 o 
  -5   1   7      362.89      319.95      7.85 o 
  -4   1   7      294.54      305.29     20.65 o 
  -3   1   7      916.93      927.70     17.46 o 
  -2   1   7      577.98      572.06     10.12 o 
  -1   1   7     1172.46     1320.28     34.32 o 
   0   1   7       52.51       53.77      3.43 o 
   1   1   7      820.12      816.25     13.49 o 
   2   1   7      231.55      258.56      5.29 o 
   3   1   7      231.14      292.87     11.21 o 
   4   1   7      866.38      873.93     15.02 o 
   5   1   7      484.49      521.91     11.06 o 
   6   1   7      328.90      344.49     13.68 o 
   7   1   7      512.55      497.57     10.82 o 
   8   1   7      237.34      234.61     12.23 o 
   9   1   7        3.29       -0.88      5.02 o 
  10   1   7       76.74       69.70      5.85 o 
  11   1   7      480.65      474.50     16.68 o 
  12   1   7       10.18       14.96      6.21 o 
  13   1   7      119.58      109.00      7.32 o 
  14   1   7       99.82       90.33      7.38 o 
  15   1   7      350.99      343.32      9.08 o 
  16   1   7      243.48      227.09     13.12 o 
  17   1   7       73.64       70.19     12.08 o 
  18   1   7        1.93        3.42     21.36 o 
  19   1   7      155.25      155.24      8.65 o 
  20   1   7        8.77       -5.08     10.93 o 
  21   1   7        5.69       19.06      9.86 o 
  22   1   7       21.94       13.49      9.69 o 
 -25   2   7        0.01       21.12     13.36 o 
 -24   2   7       74.22       82.90     13.56 o 
 -23   2   7        7.64        5.67     12.04 o 
 -22   2   7       79.90      100.79     12.95 o 
 -21   2   7        0.00       -1.96     10.66 o 
 -20   2   7        0.47       12.41     10.06 o 
 -19   2   7        0.02       -2.44      9.50 o 
 -18   2   7       39.55       40.08      9.82 o 
 -17   2   7      145.86      138.91     10.16 o 
 -16   2   7       44.00       59.53      8.43 o 
 -15   2   7        1.97        6.26      7.58 o 
 -14   2   7       27.18       36.76      7.97 o 
 -13   2   7      367.68      366.97      9.49 o 
 -12   2   7       40.63       55.23      7.00 o 
 -11   2   7        7.79        4.40      6.50 o 
 -10   2   7       74.28       83.97      6.79 o 
  -9   2   7      106.35      101.08      6.62 o 
  -8   2   7      170.20      163.06      6.63 o 
  -7   2   7        0.16        9.19      4.74 o 
  -6   2   7       99.43       95.02      5.27 o 
  -5   2   7      115.17      110.76      5.10 o 
  -4   2   7      132.22      132.07      5.52 o 
  -3   2   7        5.08        0.78      4.66 o 
  -2   2   7      188.27      212.52      5.88 o 
  -1   2   7       22.18       30.30      5.17 o 
   0   2   7      103.57      102.15      5.65 o 
   1   2   7       19.65        7.04      5.16 o 
   2   2   7        7.11        5.87      5.44 o 
   3   2   7       91.37      113.30      6.46 o 
   4   2   7     1274.76     1381.28     24.19 o 
   5   2   7        8.35       13.29      6.31 o 
   6   2   7      806.67      829.94     20.45 o 
   7   2   7      266.55      235.00      8.78 o 
   8   2   7       16.19       18.18      7.30 o 
   9   2   7        2.28       10.56      7.28 o 
  10   2   7      142.50      155.33      8.73 o 
  11   2   7        2.46        4.11      8.49 o 
  12   2   7       34.44       43.60      9.01 o 
  13   2   7      272.93      254.55     11.63 o 
  14   2   7        0.22       -8.41     10.00 o 
  15   2   7      326.85      297.66     12.47 o 
  16   2   7       18.85       22.29     10.31 o 
  17   2   7       43.42       57.58     10.67 o 
  18   2   7       10.16        6.55     10.70 o 
  19   2   7        0.49       -1.37     11.13 o 
  20   2   7        5.16       -7.33     12.14 o 
  21   2   7       29.18       36.17     13.10 o 
  22   2   7        0.93       -2.25     13.81 o 
 -25   3   7        0.02        3.71     13.28 o 
 -24   3   7       17.36       32.16     12.82 o 
 -23   3   7        2.27        7.04     11.67 o 
 -22   3   7       24.23       22.68     11.49 o 
 -21   3   7       17.63       16.13     11.41 o 
 -20   3   7        3.56       11.05     10.43 o 
 -19   3   7       20.52       10.36     10.09 o 
 -18   3   7        0.86        8.41      9.74 o 
 -17   3   7      422.61      397.57     12.18 o 
 -16   3   7       29.41       13.39      9.22 o 
 -15   3   7      244.66      248.49      9.67 o 
 -14   3   7      709.60      656.72     17.28 o 
 -13   3   7      168.38      137.44      8.55 o 
 -12   3   7      224.57      206.36      8.45 o 
 -11   3   7        6.91       -3.81      6.74 o 
 -10   3   7      174.98      183.88      7.62 o 
  -9   3   7      211.93      205.68      6.85 o 
  -8   3   7       33.32       42.13      5.59 o 
  -7   3   7       46.80       53.67      5.33 o 
  -6   3   7      129.94      128.94      6.22 o 
  -5   3   7      275.88      281.93      7.77 o 
  -4   3   7     1965.40     1905.44     27.30 o 
  -3   3   7     2369.63     2302.43     28.10 o 
  -2   3   7       17.43       20.63      5.59 o 
  -1   3   7     1090.17     1149.99     22.34 o 
   0   3   7      688.04      718.30     20.01 o 
   1   3   7      294.80      342.92     12.15 o 
   2   3   7     2931.38     2838.91     31.89 o 
   3   3   7        0.93       -1.86      6.01 o 
   4   3   7      227.62      262.67      7.84 o 
   5   3   7       14.67       15.35      6.52 o 
   6   3   7     1958.12     2021.48     29.74 o 
   7   3   7      106.25      113.40      8.04 o 
   8   3   7       25.99       31.77      7.42 o 
   9   3   7      101.66      106.65      7.98 o 
  10   3   7      103.47       96.29      8.55 o 
  11   3   7      154.47      156.80      9.31 o 
  12   3   7        2.00       -7.53      9.24 o 
  13   3   7       64.29       64.71      9.96 o 
  14   3   7       13.68       25.71      9.53 o 
  15   3   7        0.13        1.08     10.13 o 
  16   3   7       88.95       67.94     11.36 o 
  17   3   7       62.79       74.10     10.61 o 
  18   3   7       10.65       20.72     10.63 o 
  19   3   7       19.00       17.99     11.93 o 
  20   3   7       24.50       47.70     11.82 o 
  21   3   7        1.27        2.25     13.28 o 
  22   3   7       20.08       34.70     13.97 o 
 -24   4   7        0.06       -2.35     12.71 o 
 -23   4   7        0.10       28.54     11.93 o 
 -22   4   7       11.20       -7.23     12.20 o 
 -21   4   7        0.70       -8.60     11.52 o 
 -20   4   7        9.81       23.75     10.67 o 
 -19   4   7       21.24       41.15     10.44 o 
 -18   4   7       12.91        4.59     10.44 o 
 -17   4   7       12.09       13.00      9.10 o 
 -16   4   7        0.15        1.66      8.94 o 
 -15   4   7       16.47       -0.78      8.57 o 
 -14   4   7       19.35       24.34      8.19 o 
 -13   4   7      372.09      377.63     10.60 o 
 -12   4   7      174.89      162.96      8.67 o 
 -11   4   7      686.31      612.04     17.19 o 
 -10   4   7       11.48       14.08      6.28 o 
  -9   4   7      348.89      323.37      9.13 o 
  -8   4   7        0.85        9.68      5.61 o 
  -7   4   7      402.32      398.55      8.65 o 
  -6   4   7      898.83      768.45     16.42 o 
  -5   4   7      243.12      224.35      6.50 o 
  -4   4   7      617.56      588.88     11.99 o 
  -3   4   7      126.75      129.43      6.15 o 
  -2   4   7      263.87      283.98      9.13 o 
  -1   4   7     1855.92     1933.50     28.96 o 
   0   4   7      811.73      834.24     21.79 o 
   1   4   7      242.47      289.84      9.34 o 
   2   4   7     2327.39     2335.96     30.05 o 
   3   4   7     1195.70     1283.62     23.75 o 
   4   4   7       92.35       92.48      6.87 o 
   5   4   7        0.27        7.14      6.75 o 
   6   4   7      149.49      142.14      8.73 o 
   7   4   7       53.63       51.61      7.80 o 
   8   4   7       96.63      104.11      8.34 o 
   9   4   7      651.67      679.01     18.65 o 
  10   4   7       22.72       17.50      8.33 o 
  11   4   7      352.08      343.51     10.93 o 
  12   4   7       14.88       25.61      9.08 o 
  13   4   7       31.32       22.68      9.56 o 
  14   4   7       45.97       53.57     10.28 o 
  15   4   7       74.62       56.40     11.08 o 
  16   4   7        6.86       -6.55     10.75 o 
  17   4   7       54.47       51.52     11.10 o 
  18   4   7       11.00       11.83     11.33 o 
  19   4   7       44.97       25.12     11.97 o 
  20   4   7       56.86       68.14     13.30 o 
  21   4   7        8.85       -8.80     13.72 o 
  22   4   7       10.61       16.72     13.94 o 
 -24   5   7        2.63       15.25     12.89 o 
 -23   5   7        3.00       27.08     11.87 o 
 -22   5   7        3.85       -1.17     12.18 o 
 -21   5   7       65.06       84.26     11.96 o 
 -20   5   7       15.41       20.33     11.22 o 
 -19   5   7      160.00      175.67     11.72 o 
 -18   5   7        2.46       -8.90     10.05 o 
 -17   5   7       92.33       86.61     10.02 o 
 -16   5   7       32.59       34.12      9.56 o 
 -15   5   7        6.78       -1.47      8.75 o 
 -14   5   7        0.00        1.17      8.18 o 
 -13   5   7      912.31      855.65     18.82 o 
 -12   5   7        1.41       -7.92      8.14 o 
 -11   5   7      454.07      434.52     11.52 o 
 -10   5   7      253.20      237.25      8.65 o 
  -9   5   7       10.43        8.50      6.39 o 
  -8   5   7      109.80       98.73      7.02 o 
  -7   5   7     1080.60     1069.15     21.61 o 
  -6   5   7      701.50      641.18     17.18 o 
  -5   5   7      475.42      490.83     17.12 o 
  -4   5   7     4048.36     4035.92     38.51 o 
  -3   5   7       80.79       94.04      6.45 o 
  -2   5   7     5279.57     5483.28     46.65 o 
  -1   5   7      766.27      765.72     19.85 o 
   0   5   7     2277.05     2518.76     33.61 o 
   1   5   7        4.00        1.17      5.60 o 
   2   5   7        0.54        9.09      5.88 o 
   3   5   7       25.36       21.80      6.79 o 
   4   5   7     2781.37     2890.13     34.04 o 
   5   5   7     1929.93     1806.90     27.24 o 
   6   5   7     1138.80     1083.81     23.29 o 
   7   5   7       97.11       75.56      8.63 o 
   8   5   7      832.62      830.14     20.39 o 
   9   5   7        5.36       15.54      8.19 o 
  10   5   7       92.76      102.35      8.98 o 
  11   5   7      151.77      144.97     10.09 o 
  12   5   7      124.74      117.31      9.74 o 
  13   5   7       30.60       22.87      9.84 o 
  14   5   7      196.31      210.08     12.52 o 
  15   5   7        0.07       -4.40      9.86 o 
  16   5   7        0.01       11.44     10.09 o 
  17   5   7        8.77       -5.47     10.91 o 
  18   5   7        4.19       -1.08     11.12 o 
  19   5   7        4.04       -6.35     11.19 o 
  20   5   7        0.04        1.96     12.69 o 
  21   5   7        5.38        2.93     13.30 o 
 -24   6   7        1.10      -10.56     13.98 o 
 -23   6   7       27.52       40.86     12.42 o 
 -22   6   7        3.83      -10.85     12.50 o 
 -21   6   7       42.79       44.28     11.91 o 
 -20   6   7       68.32       73.51     11.44 o 
 -19   6   7       91.12      101.67     11.42 o 
 -18   6   7       62.11       56.50     10.66 o 
 -17   6   7       77.77       72.24     10.32 o 
 -16   6   7        0.26       -3.52      9.16 o 
 -15   6   7       29.64       25.91      8.95 o 
 -14   6   7       16.52       14.76      8.23 o 
 -13   6   7      155.59      143.02      9.66 o 
 -12   6   7     1558.80     1510.22     23.59 o 
 -11   6   7      100.75       93.55      8.37 o 
 -10   6   7      237.73      227.87      9.01 o 
  -9   6   7       20.95       13.00      6.98 o 
  -8   6   7       15.29       21.90      6.14 o 
  -7   6   7        4.33        4.59      6.22 o 
  -6   6   7      521.77      540.78     12.51 o 
  -5   6   7      150.40      154.45      6.95 o 
  -4   6   7      249.17      272.54      7.52 o 
  -3   6   7       22.21       36.66      6.10 o 
  -2   6   7       27.11       28.45      6.02 o 
  -1   6   7     1021.22     1041.38     22.75 o 
   0   6   7     1900.27     1962.63     28.20 o 
   1   6   7        0.18       -3.91      6.22 o 
   2   6   7      246.77      267.56      8.10 o 
   3   6   7       29.87       31.67      7.07 o 
   4   6   7      448.49      478.80     15.17 o 
   5   6   7      629.23      596.21     17.05 o 
   6   6   7       52.93       43.11      8.22 o 
   7   6   7      205.34      209.20      9.94 o 
   8   6   7      204.10      217.11      9.76 o 
   9   6   7       11.23       10.17      8.49 o 
  10   6   7       61.38       50.05      9.01 o 
  11   6   7      154.27      148.88     10.82 o 
  12   6   7      286.46      281.14     11.58 o 
  13   6   7       31.30       37.64     10.23 o 
  14   6   7      242.64      247.52     11.81 o 
  15   6   7       40.98       31.77     10.62 o 
  16   6   7       55.24       43.01     11.31 o 
  17   6   7        0.00       -0.78     11.03 o 
  18   6   7        1.64       -7.62     11.57 o 
  19   6   7       19.54       14.76     12.01 o 
  20   6   7        5.54        1.17     12.65 o 
  21   6   7        5.86       17.50     12.98 o 
 -23   7   7        1.14       -7.92     12.99 o 
 -22   7   7       36.82       26.59     13.09 o 
 -21   7   7        7.42       10.85     11.90 o 
 -20   7   7       20.52       12.90     11.32 o 
 -19   7   7        8.64        7.53     10.96 o 
 -18   7   7       75.73       76.54     10.64 o 
 -17   7   7       33.95       24.44     10.23 o 
 -16   7   7      144.18      141.94     10.67 o 
 -15   7   7       25.56       34.70      8.86 o 
 -14   7   7        8.37        9.48      8.77 o 
 -13   7   7      194.18      204.70      9.80 o 
 -12   7   7      925.28      924.67     19.24 o 
 -11   7   7     2656.85     2537.23     28.63 o 
 -10   7   7       51.13       26.59      8.95 o 
  -9   7   7      408.13      426.02     11.68 o 
  -8   7   7      193.81      191.70      8.53 o 
  -7   7   7      481.56      477.92     13.25 o 
  -6   7   7      919.84      939.52     20.44 o 
  -5   7   7       66.86       83.48      6.28 o 
  -4   7   7      141.83      127.86      7.09 o 
  -3   7   7       89.95       87.30      6.59 o 
  -2   7   7      528.11      516.15     12.59 o 
  -1   7   7      467.58      516.54     17.72 o 
   0   7   7      558.39      570.69     16.01 o 
   1   7   7      146.89      160.22      8.03 o 
   2   7   7       65.99       63.05      7.21 o 
   3   7   7      481.30      505.39     13.10 o 
   4   7   7      307.96      325.33      9.49 o 
   5   7   7       41.44       41.74      7.92 o 
   6   7   7       47.99       54.16      8.72 o 
   7   7   7      560.09      553.68     18.16 o 
   8   7   7      402.06      409.59     14.16 o 
   9   7   7      409.60      372.25     11.41 o 
  10   7   7       55.98       60.12      9.33 o 
  11   7   7      996.62      945.78     19.70 o 
  12   7   7      182.53      194.92     11.72 o 
  13   7   7        7.57        4.89     10.39 o 
  14   7   7      263.45      237.94     12.00 o 
  15   7   7        1.91       -4.30     10.70 o 
  16   7   7        3.21       -8.90     11.19 o 
  17   7   7      144.45      152.50     12.71 o 
  18   7   7        0.05      -12.18     12.18 o 
  19   7   7        1.32       13.39     11.87 o 
  20   7   7        4.07       -1.47     12.83 o 
 -23   8   7       83.97       72.44     14.78 o 
 -22   8   7        0.91      -12.22     13.13 o 
 -21   8   7       10.44       25.51     11.49 o 
 -20   8   7        1.23       -7.82     11.12 o 
 -19   8   7        0.45        7.43     10.20 o 
 -18   8   7        8.80        2.74     10.61 o 
 -17   8   7       59.18       50.05     10.58 o 
 -16   8   7       45.89       50.15      9.99 o 
 -15   8   7       19.10       28.84      9.36 o 
 -14   8   7        4.97        6.65      8.67 o 
 -13   8   7        4.79        2.44      8.75 o 
 -12   8   7      245.58      235.69     10.31 o 
 -11   8   7      684.92      644.89     18.20 o 
 -10   8   7     1189.07     1205.32     21.82 o 
  -9   8   7      322.47      307.54     10.94 o 
  -8   8   7      998.97      975.50     20.80 o 
  -7   8   7      284.81      274.01      9.26 o 
  -6   8   7      177.68      183.88      7.97 o 
  -5   8   7      393.07      402.07     11.39 o 
  -4   8   7       96.23       89.35      7.22 o 
  -3   8   7      393.41      400.50     10.28 o 
  -2   8   7       33.67       32.85      6.75 o 
  -1   8   7       92.49      111.73      7.64 o 
   0   8   7       13.47       23.27      7.09 o 
   1   8   7     3197.33     3397.09     35.13 o 
   2   8   7      461.68      454.37     15.29 o 
   3   8   7       12.53       12.22      8.61 o 
   4   8   7      188.01      214.96      9.80 o 
   5   8   7      552.61      588.68     15.99 o 
   6   8   7       21.02       18.48      9.47 o 
   7   8   7      804.48      783.60     19.78 o 
   8   8   7        0.24        0.00      9.36 o 
   9   8   7       37.66       34.41     10.02 o 
  10   8   7      291.49      280.07     12.52 o 
  11   8   7        5.09        6.94      9.65 o 
  12   8   7        0.25       -6.06     10.00 o 
  13   8   7      165.95      174.79     11.69 o 
  14   8   7       52.31       42.52     11.03 o 
  15   8   7        0.81        1.66     11.08 o 
  16   8   7        5.21       10.56     10.75 o 
  17   8   7        0.01       15.84     11.46 o 
  18   8   7       21.86       27.57     11.82 o 
  19   8   7       26.69       21.60     13.11 o 
  20   8   7       17.50       14.37     13.51 o 
 -22   9   7        0.35      -11.34     12.88 o 
 -21   9   7        7.94        8.11     12.50 o 
 -20   9   7        1.07       -4.69     11.55 o 
 -19   9   7       21.00       37.83     11.07 o 
 -18   9   7        2.34       -4.01     10.67 o 
 -17   9   7       16.44       16.91     10.42 o 
 -16   9   7       90.80       83.97     10.93 o 
 -15   9   7       83.67       86.51      9.76 o 
 -14   9   7      126.12      112.91     10.31 o 
 -13   9   7       73.60       91.01      9.01 o 
 -12   9   7        0.42       -8.72      8.72 o 
 -11   9   7       83.49       80.94      9.65 o 
 -10   9   7      277.81      263.65     10.80 o 
  -9   9   7       20.41       27.18      8.97 o 
  -8   9   7      366.42      372.64     10.62 o 
  -7   9   7        0.00       11.73      8.13 o 
  -6   9   7       91.82      104.30      7.69 o 
  -5   9   7        6.46        3.42      6.92 o 
  -4   9   7        0.05        4.59      6.76 o 
  -3   9   7       15.26       27.08      6.72 o 
  -2   9   7       97.03       99.22      7.45 o 
  -1   9   7      108.16      106.46      7.97 o 
   0   9   7      243.59      248.49      9.81 o 
   1   9   7       19.17        6.65      8.57 o 
   2   9   7      814.02      848.81     21.49 o 
   3   9   7      663.96      646.85     15.78 o 
   4   9   7      508.10      487.31     13.44 o 
   5   9   7      787.58      825.25     19.56 o 
   6   9   7      577.64      553.88     13.33 o 
   7   9   7       74.18       69.99      9.65 o 
   8   9   7        0.09        5.18      9.43 o 
   9   9   7       14.87        4.99      9.69 o 
  10   9   7      321.91      298.93     11.49 o 
  11   9   7        3.74        3.42      9.36 o 
  12   9   7        3.64        6.45      9.76 o 
  13   9   7       32.12       23.07     10.23 o 
  14   9   7       66.70       70.77     11.20 o 
  15   9   7        4.94        2.64     11.12 o 
  16   9   7        4.90        0.39     11.61 o 
  17   9   7        4.38      -10.85     12.71 o 
  18   9   7       52.56       47.80     13.22 o 
  19   9   7       16.70        9.38     13.16 o 
 -21  10   7        3.18       -8.31     12.95 o 
 -20  10   7        5.31        5.47     11.89 o 
 -19  10   7        7.18       16.42     11.41 o 
 -18  10   7        7.77       12.22     10.87 o 
 -17  10   7        7.66        7.43     10.42 o 
 -16  10   7      117.78      125.03     11.38 o 
 -15  10   7        8.83        3.23     10.13 o 
 -14  10   7       18.16       26.20      9.19 o 
 -13  10   7       74.74       82.60      9.70 o 
 -12  10   7       28.14       43.79      8.94 o 
 -11  10   7       79.39       66.67      9.36 o 
 -10  10   7      418.73      386.03     11.47 o 
  -9  10   7      323.11      319.76     10.88 o 
  -8  10   7        0.56       -3.13      8.13 o 
  -7  10   7       19.26       30.30      7.64 o 
  -6  10   7        6.81        2.54      7.63 o 
  -5  10   7      131.37      117.60      8.49 o 
  -4  10   7       91.95       90.42      7.77 o 
  -3  10   7        0.47       -7.23      7.32 o 
  -2  10   7        2.55       15.54      7.45 o 
  -1  10   7       37.29       30.11      8.14 o 
   0  10   7       53.98       75.96      8.75 o 
   1  10   7      798.77      820.46     20.28 o 
   2  10   7      296.45      329.34     10.83 o 
   3  10   7      171.77      170.68     10.16 o 
   4  10   7      424.02      423.67     11.57 o 
   5  10   7       86.42      100.79      9.28 o 
   6  10   7        0.46        5.57      8.72 o 
   7  10   7        8.68        6.26      8.92 o 
   8  10   7       74.00       46.04      9.82 o 
   9  10   7       79.81       73.22      9.95 o 
  10  10   7      220.19      208.12     10.96 o 
  11  10   7       42.37       58.56      9.69 o 
  12  10   7       20.62       31.77      9.70 o 
  13  10   7        9.46        8.02     10.67 o 
  14  10   7        0.29        4.89     10.66 o 
  15  10   7        3.96       10.95     11.18 o 
  16  10   7       76.48      116.13     11.99 o 
  17  10   7        0.24       17.79     12.56 o 
  18  10   7       17.25        5.87     13.11 o 
 -20  11   7        0.00       20.82     12.14 o 
 -19  11   7       60.35       66.08     12.85 o 
 -18  11   7        0.36        1.56     11.31 o 
 -17  11   7        4.59       -5.47     11.13 o 
 -16  11   7        6.59        6.45     10.80 o 
 -15  11   7       86.80       86.22     10.90 o 
 -14  11   7       31.23       36.27     10.02 o 
 -13  11   7        5.76       -6.75      9.69 o 
 -12  11   7       22.94       18.38      9.04 o 
 -11  11   7       91.68       90.81      9.72 o 
 -10  11   7        0.85        4.59      8.92 o 
  -9  11   7      221.72      230.12      9.88 o 
  -8  11   7      135.47      129.43      9.22 o 
  -7  11   7        1.67       -3.62      7.69 o 
  -6  11   7        0.12       -3.71      7.83 o 
  -5  11   7        0.56       -8.02      8.08 o 
  -4  11   7        2.14       12.90      7.55 o 
  -3  11   7       37.42       20.14      8.67 o 
  -2  11   7        0.03       -0.10      7.86 o 
  -1  11   7      205.08      191.60      9.85 o 
   0  11   7      205.47      211.44     10.62 o 
   1  11   7        9.77        8.50      8.91 o 
   2  11   7      132.58      111.64     10.19 o 
   3  11   7       30.53        9.58      9.11 o 
   4  11   7       11.42       24.24      9.07 o 
   5  11   7       28.12       34.80      8.55 o 
   6  11   7        6.19       11.93      8.82 o 
   7  11   7       33.93       32.65      9.36 o 
   8  11   7        5.98       -7.92      9.60 o 
   9  11   7       24.90       19.26      9.25 o 
  10  11   7        2.50       -7.82     10.19 o 
  11  11   7      118.25      107.63     10.77 o 
  12  11   7        9.84       26.20     10.40 o 
  13  11   7        1.42       13.88     10.75 o 
  14  11   7        9.43       -0.10     11.59 o 
  15  11   7        7.85       12.32     11.87 o 
  16  11   7        0.20        2.44     12.59 o 
  17  11   7        0.08        5.57     12.79 o 
  18  11   7       14.16       23.46     13.47 o 
 -19  12   7       16.03       22.58     12.14 o 
 -18  12   7       24.12       15.84     12.34 o 
 -17  12   7       30.08       51.71     11.81 o 
 -16  12   7       25.78       19.94     11.12 o 
 -15  12   7       35.65       20.53     11.13 o 
 -14  12   7       15.30       16.81     10.31 o 
 -13  12   7      266.71      260.42     12.00 o 
 -12  12   7        0.04       -9.48      9.53 o 
 -11  12   7       19.74       22.09      8.95 o 
 -10  12   7       40.64       47.90      8.86 o 
  -9  12   7        1.03        0.00      9.13 o 
  -8  12   7        1.91       -8.31      8.57 o 
  -7  12   7       32.31       22.19      8.67 o 
  -6  12   7       30.36       12.51      8.91 o 
  -5  12   7       19.57       10.07      8.82 o 
  -4  12   7       90.07       82.70      9.34 o 
  -3  12   7      263.59      289.65     10.82 o 
  -2  12   7      567.40      538.73     13.39 o 
  -1  12   7      171.82      161.59      9.81 o 
   0  12   7        4.14        1.66      9.25 o 
   1  12   7      115.79      134.41     10.04 o 
   2  12   7       91.74       87.00      9.76 o 
   3  12   7       55.82       57.38      9.19 o 
   4  12   7       35.32       23.17      9.26 o 
   5  12   7       39.87       45.65      9.73 o 
   6  12   7       51.03       51.52      9.50 o 
   7  12   7        0.15        0.88      9.58 o 
   8  12   7       46.30       43.11     10.16 o 
   9  12   7        1.08       -0.88      9.86 o 
  10  12   7        6.40        9.97     10.24 o 
  11  12   7       44.11       58.16     11.19 o 
  12  12   7        6.77       -9.29     11.15 o 
  13  12   7        1.49        1.76     11.05 o 
  14  12   7       30.64       20.82     11.85 o 
  15  12   7       21.81       40.18     12.21 o 
  16  12   7        5.29        4.40     13.04 o 
  17  12   7        3.84        3.81     13.68 o 
 -18  13   7       15.89       13.88     12.10 o 
 -17  13   7        3.02       -9.19     11.95 o 
 -16  13   7        7.33        7.72     11.52 o 
 -15  13   7       11.40       11.44     11.03 o 
 -14  13   7        2.04        0.39     10.82 o 
 -13  13   7       35.64       26.49     10.34 o 
 -12  13   7        0.62       -3.62      9.57 o 
 -11  13   7       12.57       23.85      9.10 o 
 -10  13   7        0.01       -6.94      9.25 o 
  -9  13   7       25.22       17.89      9.57 o 
  -8  13   7       43.35       42.13      9.07 o 
  -7  13   7       65.12       62.07      9.04 o 
  -6  13   7       10.61       15.54      8.73 o 
  -5  13   7        0.06       -1.47      8.76 o 
  -4  13   7       31.68       47.31      8.89 o 
  -3  13   7       19.32        8.70      9.56 o 
  -2  13   7       54.79       38.12      9.70 o 
  -1  13   7       34.74       28.54      9.30 o 
   0  13   7        0.89       -8.99      9.67 o 
   1  13   7        0.38       -9.09      9.46 o 
   2  13   7       98.63      102.45     10.46 o 
   3  13   7       27.15       21.70      9.57 o 
   4  13   7       11.86       28.25      9.72 o 
   5  13   7        8.71       -0.78      9.16 o 
   6  13   7        0.85        6.94      9.50 o 
   7  13   7       12.93       20.43      9.60 o 
   8  13   7       15.76        0.98      9.91 o 
   9  13   7       18.85       32.26     10.91 o 
  10  13   7        4.03       -3.81     10.53 o 
  11  13   7        1.33       -5.47     10.79 o 
  12  13   7        0.12       10.07     11.46 o 
  13  13   7        9.54       13.29     11.90 o 
  14  13   7        2.14        5.87     12.10 o 
  15  13   7        6.94        2.05     13.04 o 
 -17  14   7        8.04       15.05     12.63 o 
 -16  14   7        5.85        4.11     11.97 o 
 -15  14   7        0.00       -4.01     11.44 o 
 -14  14   7        0.06        4.59     10.80 o 
 -13  14   7       44.35       26.49     11.62 o 
 -12  14   7        1.90       15.35     10.28 o 
 -11  14   7        5.13       22.97      9.80 o 
 -10  14   7        5.13        5.38      9.76 o 
  -9  14   7       16.73       18.08      9.86 o 
  -8  14   7       66.05       56.70     10.19 o 
  -7  14   7       12.96       23.46      9.33 o 
  -6  14   7        6.17       26.98      9.07 o 
  -5  14   7       67.86       66.57     10.06 o 
  -4  14   7      234.71      229.72     11.46 o 
  -3  14   7       10.14       19.06      9.76 o 
  -2  14   7       24.55       36.85      9.70 o 
  -1  14   7       17.53       16.52      9.80 o 
   0  14   7       13.21        8.90      9.53 o 
   1  14   7       34.85       17.40     10.02 o 
   2  14   7       96.48       94.04     10.28 o 
   3  14   7       23.47       14.86      9.84 o 
   4  14   7        0.41       -9.29     10.06 o 
   5  14   7        4.50        1.86      9.95 o 
   6  14   7       47.40       40.18     10.68 o 
   7  14   7        3.55        2.74     10.42 o 
   8  14   7       28.55       18.08     10.82 o 
   9  14   7       27.66       10.07     11.91 o 
  10  14   7       79.47       81.14     12.40 o 
  11  14   7       10.47       25.32     11.86 o 
  12  14   7       16.74       27.76     12.58 o 
  13  14   7        1.88       15.15     12.76 o 
  14  14   7       23.19       22.29     13.44 o 
 -15  15   7       18.59       22.78     12.62 o 
 -14  15   7        2.49        0.88     11.79 o 
 -13  15   7        8.92       21.80     11.15 o 
 -12  15   7       15.81       20.72     11.00 o 
 -11  15   7       60.72       74.68     11.31 o 
 -10  15   7        1.56       -8.80     10.75 o 
  -9  15   7        4.38        5.57     10.39 o 
  -8  15   7       40.06       30.30     11.20 o 
  -7  15   7       38.14       36.76     10.54 o 
  -6  15   7        0.30       -9.78     10.22 o 
  -5  15   7        1.29        9.29     10.43 o 
  -4  15   7      124.22      132.75     11.24 o 
  -3  15   7        0.60        8.50      9.91 o 
  -2  15   7       24.15       10.07     10.57 o 
  -1  15   7        0.14       -0.39      9.86 o 
   0  15   7        0.10       -5.08     10.15 o 
   1  15   7        1.40       -1.37      9.92 o 
   2  15   7       14.77       28.25     10.25 o 
   3  15   7       10.25       31.28     10.12 o 
   4  15   7        0.19        8.11     10.46 o 
   5  15   7        2.61       17.01     10.46 o 
   6  15   7       61.64       55.04     11.85 o 
   7  15   7      219.32      231.09     13.61 o 
   8  15   7       10.13       34.02     11.81 o 
   9  15   7      149.24      154.75     13.56 o 
  10  15   7       41.93       28.35     13.25 o 
  11  15   7        1.99       -6.26     12.20 o 
  12  15   7        8.07       10.07     12.89 o 
 -13  16   7       53.24       55.72     12.20 o 
 -12  16   7        8.29       22.87     11.44 o 
 -11  16   7        7.23        6.55     11.86 o 
 -10  16   7      103.78       95.41     13.04 o 
  -9  16   7       80.11       87.78     12.32 o 
  -8  16   7        5.03       25.61     11.26 o 
  -7  16   7       34.75       39.98     11.28 o 
  -6  16   7       13.02       -5.47     11.33 o 
  -5  16   7       29.53       43.11     11.03 o 
  -4  16   7       22.44        1.37     11.12 o 
  -3  16   7       28.02       14.47     11.20 o 
  -2  16   7       23.27       20.53     10.94 o 
  -1  16   7       35.30       50.44     11.19 o 
   0  16   7       63.12       51.13     11.23 o 
   1  16   7        9.13        6.55     10.57 o 
   2  16   7        0.28        8.80     10.77 o 
   3  16   7        1.80      -11.14     11.49 o 
   4  16   7        3.10        0.98     11.47 o 
   5  16   7        0.37       -3.03     11.61 o 
   6  16   7       27.04       40.57     12.22 o 
   7  16   7       11.99        9.58     12.39 o 
   8  16   7        1.57      -12.22     12.82 o 
   9  16   7       32.12       26.88     13.49 o 
  10  16   7       45.78       52.01     13.10 o 
 -11  17   7        2.36       11.63     12.01 o 
 -10  17   7        9.62        8.99     12.25 o 
  -9  17   7        1.00       -2.93     11.86 o 
  -8  17   7       15.21        0.29     12.37 o 
  -7  17   7       46.07       71.56     11.95 o 
  -6  17   7        0.30       -7.62     11.66 o 
  -5  17   7        0.10       -5.38     11.49 o 
  -4  17   7       17.50       24.93     11.91 o 
  -3  17   7       40.54       40.47     11.41 o 
  -2  17   7        0.07       -9.78     11.37 o 
  -1  17   7       34.44       23.85     11.93 o 
   0  17   7       16.10        8.99     11.97 o 
   1  17   7       34.45       20.72     12.08 o 
   2  17   7       22.79       14.66     12.50 o 
   3  17   7        0.21      -12.02     12.12 o 
   4  17   7       11.25       15.35     12.83 o 
   5  17   7       37.62       48.98     12.76 o 
   6  17   7      101.95       85.63     13.72 o 
   7  17   7        1.08        4.20     13.25 o 
   8  17   7        1.24       -6.45     12.89 o 
  -7  18   7       23.17       28.45     13.18 o 
  -6  18   7       34.93       54.65     12.39 o 
  -5  18   7       26.33       51.03     12.52 o 
  -4  18   7        0.07       -2.25     12.42 o 
  -3  18   7        0.07       19.94     11.91 o 
  -2  18   7        0.02       -6.84     12.21 o 
  -1  18   7        8.76       17.20     12.29 o 
   0  18   7       25.03       49.07     12.62 o 
   1  18   7        0.17      -12.71     12.92 o 
   2  18   7       86.12      115.25     14.10 o 
   3  18   7       32.71       54.25     13.83 o 
   4  18   7       26.97       22.19     13.71 o 
 -25   0   8        9.06       27.08     14.41 o 
 -24   0   8       56.13      105.18     14.35 o 
 -23   0   8       17.38       23.56     12.27 o 
 -22   0   8        1.39       -7.43     11.35 o 
 -21   0   8        3.95       -4.89     11.12 o 
 -20   0   8        0.49        1.08     10.20 o 
 -19   0   8        1.93       -5.96      9.88 o 
 -18   0   8      240.60      245.46     11.53 o 
 -17   0   8       35.61       42.82      8.89 o 
 -16   0   8       14.98       12.12      8.85 o 
 -15   0   8       50.96       46.34      8.34 o 
 -14   0   8      256.21      287.99     10.16 o 
 -13   0   8      107.68      104.99      7.93 o 
 -12   0   8      179.91      168.82      8.59 o 
 -11   0   8      118.10      108.51      7.72 o 
 -10   0   8       16.34       23.56      6.64 o 
  -9   0   8      154.69      141.35      7.06 o 
  -8   0   8     2313.89     2292.94     28.98 o 
  -7   0   8      735.31      669.72     16.53 o 
  -6   0   8        0.00       -1.66      5.18 o 
  -5   0   8      229.59      202.74      6.42 o 
  -4   0   8     1914.82     1710.52     24.78 o 
  -3   0   8     3329.72     3437.17     36.66 o 
  -2   0   8     3224.70     3097.76     33.95 o 
  -1   0   8      283.63      281.24      6.76 o 
   0   0   8       78.98       87.00      5.69 o 
   1   0   8        5.55        9.38      5.03 o 
   2   0   8        8.70       16.81      5.40 o 
   3   0   8      261.09      268.63      8.45 o 
   4   0   8        8.88       31.09      6.36 o 
   5   0   8      995.97      971.59     22.73 o 
   6   0   8      767.12      784.00     21.23 o 
   7   0   8       41.19       44.19      7.42 o 
   8   0   8      379.22      358.57      9.42 o 
   9   0   8       32.99        9.97      8.06 o 
  10   0   8       15.90        4.50      8.06 o 
  11   0   8       72.69       75.17      9.01 o 
  12   0   8      136.98      123.66      9.88 o 
  13   0   8      384.50      371.47     11.71 o 
  14   0   8       68.22       65.01      9.97 o 
  15   0   8       34.76       38.22     10.24 o 
  16   0   8        6.12       -2.44     10.19 o 
  17   0   8        9.29       20.04     10.25 o 
  18   0   8       37.11       36.17     11.24 o 
  19   0   8        2.39        1.86     11.68 o 
  20   0   8       12.84       -2.54     12.95 o 
  21   0   8       68.47       94.92     13.65 o 
 -24   1   8       27.96       34.02      9.38 o 
 -23   1   8        0.00        2.25      9.42 o 
 -22   1   8        4.81        7.23      7.94 o 
 -21   1   8       10.15       23.36      7.68 o 
 -20   1   8       25.95       29.33     16.26 o 
 -19   1   8       43.06       35.97      7.43 o 
 -18   1   8       24.37       19.84      6.90 o 
 -17   1   8       56.69       53.08      6.80 o 
 -16   1   8      127.38      126.79      6.47 o 
 -15   1   8        2.18        4.20      5.50 o 
 -14   1   8      141.22      140.47      9.94 o 
 -13   1   8      237.19      231.29     14.42 o 
 -12   1   8      147.45      143.02     12.66 o 
 -11   1   8      144.05      150.05      5.82 o 
 -10   1   8      406.13      375.67      6.97 o 
  -9   1   8      175.12      152.30      5.01 o 
  -8   1   8      325.69      293.27      5.31 o 
  -7   1   8       42.99       46.14      4.65 o 
  -6   1   8      613.22      609.01     16.88 o 
  -5   1   8     1156.05     1055.85     31.95 o 
  -4   1   8        2.10        8.80      3.70 o 
  -3   1   8     2298.22     2338.69     56.18 o 
  -2   1   8       51.18       57.68      4.08 o 
  -1   1   8      439.07      468.25      9.84 o 
   0   1   8      116.09      113.10      4.32 o 
   1   1   8        2.07        1.37      3.62 o 
   2   1   8     1203.10     1238.26     16.23 o 
   3   1   8      199.25      219.17      4.90 o 
   4   1   8        0.68       10.95      4.45 o 
   5   1   8        4.60        9.78      7.20 o 
   6   1   8      195.54      209.98      5.89 o 
   7   1   8       31.41       36.95      8.89 o 
   8   1   8        2.98        7.33      7.01 o 
   9   1   8      130.52      135.59      6.11 o 
  10   1   8      177.25      170.19      6.50 o 
  11   1   8        4.45        2.93      6.09 o 
  12   1   8      156.10      152.11      7.16 o 
  13   1   8        7.28        3.52      7.59 o 
  14   1   8        0.02       -3.13      6.93 o 
  15   1   8       33.70       29.62     13.17 o 
  16   1   8        0.99        0.68      7.13 o 
  17   1   8        6.61       10.56      7.31 o 
  18   1   8       20.40       21.90      7.98 o 
  19   1   8        0.72       23.27      8.04 o 
  20   1   8        0.05       -8.60      8.72 o 
  21   1   8       23.58       17.20      9.40 o 
 -24   2   8       16.99        9.29     13.68 o 
 -23   2   8       10.28       24.34     12.65 o 
 -22   2   8       32.36       26.20     11.81 o 
 -21   2   8       94.89      103.42     12.15 o 
 -20   2   8       84.14       85.73     11.67 o 
 -19   2   8       35.22       11.24     10.12 o 
 -18   2   8        0.31        7.33      9.69 o 
 -17   2   8       71.21       83.39      9.57 o 
 -16   2   8       13.06       17.99      8.29 o 
 -15   2   8      101.50      108.90      8.49 o 
 -14   2   8      120.08       99.81      9.08 o 
 -13   2   8      561.70      563.36     14.49 o 
 -12   2   8        0.19       -4.20      7.23 o 
 -11   2   8       19.57       24.24      6.90 o 
 -10   2   8       87.93       94.24      6.79 o 
  -9   2   8       23.93       17.99      6.10 o 
  -8   2   8        1.65       -0.20      5.45 o 
  -7   2   8       22.24       25.42      5.45 o 
  -6   2   8      739.90      770.51     18.89 o 
  -5   2   8      853.20      868.55     21.26 o 
  -4   2   8      459.86      483.40     16.57 o 
  -3   2   8      124.40      135.39      5.83 o 
  -2   2   8      432.35      462.38     14.46 o 
  -1   2   8      541.97      480.47      8.98 o 
   0   2   8       68.07       81.92      6.36 o 
   1   2   8      871.92      866.60     19.11 o 
   2   2   8        0.07       -4.99      5.91 o 
   3   2   8      413.91      435.60     13.79 o 
   4   2   8      160.36      155.43      7.67 o 
   5   2   8      429.39      446.06     14.69 o 
   6   2   8       12.81        9.58      7.34 o 
   7   2   8      180.31      190.13      9.19 o 
   8   2   8       19.86       28.54      7.90 o 
   9   2   8      272.26      264.04      9.74 o 
  10   2   8      596.71      650.66     17.49 o 
  11   2   8      422.36      425.04     11.79 o 
  12   2   8       29.82       33.82      9.34 o 
  13   2   8      273.57      233.15     11.23 o 
  14   2   8        8.31       12.51      9.94 o 
  15   2   8        7.68        8.70     10.22 o 
  16   2   8        6.17        9.29     10.25 o 
  17   2   8        3.57       -7.43     10.63 o 
  18   2   8        2.86       12.71     11.29 o 
  19   2   8        1.55       -1.08     12.08 o 
  20   2   8       32.18       10.75     13.26 o 
  21   2   8       60.26       71.26     13.54 o 
 -24   3   8        3.57       16.33     12.89 o 
 -23   3   8       77.91      102.74     13.13 o 
 -22   3   8        9.51        6.35     12.20 o 
 -21   3   8      148.23      143.60     12.76 o 
 -20   3   8       14.75       17.11     10.31 o 
 -19   3   8        7.05       -8.60     10.10 o 
 -18   3   8       35.71       37.05     10.00 o 
 -17   3   8       56.78       45.75      9.66 o 
 -16   3   8      164.68      145.17      9.94 o 
 -15   3   8       65.87       72.44      8.85 o 
 -14   3   8       78.27       65.89      8.98 o 
 -13   3   8     2070.89     1972.70     25.14 o 
 -12   3   8       26.87        6.75      8.13 o 
 -11   3   8        7.90        6.35      7.25 o 
 -10   3   8      309.48      298.25      8.89 o 
  -9   3   8       50.43       46.14      6.17 o 
  -8   3   8      202.34      189.35      7.02 o 
  -7   3   8      773.00      724.85     16.77 o 
  -6   3   8     1757.73     1844.44     27.08 o 
  -5   3   8       17.99       17.89      5.36 o 
  -4   3   8        0.86        7.23      5.53 o 
  -3   3   8      137.07      143.41      6.21 o 
  -2   3   8      965.48      982.34     20.57 o 
  -1   3   8      423.42      408.81     12.06 o 
   0   3   8       13.73       15.25      5.45 o 
   1   3   8      947.93      931.90     20.34 o 
   2   3   8      295.27      289.45      7.95 o 
   3   3   8     1105.62     1084.69     22.92 o 
   4   3   8      806.90      833.75     19.36 o 
   5   3   8        0.01        3.13      7.45 o 
   6   3   8       69.53       61.39      7.97 o 
   7   3   8     1805.20     1776.99     26.90 o 
   8   3   8        8.10       14.27      8.09 o 
   9   3   8       41.48       42.52      8.31 o 
  10   3   8      415.79      384.57     11.32 o 
  11   3   8       33.50       39.69      8.73 o 
  12   3   8        0.98       -2.05      9.04 o 
  13   3   8        7.89       10.36      9.74 o 
  14   3   8       77.85       89.05     10.38 o 
  15   3   8       16.08       18.48     10.48 o 
  16   3   8       42.24       36.27     10.74 o 
  17   3   8       19.73       14.96     11.31 o 
  18   3   8        0.02       -3.52     11.52 o 
  19   3   8       14.71       18.87     11.72 o 
  20   3   8        0.14      -12.88     12.88 o 
  21   3   8        0.04        2.44     13.47 o 
 -24   4   8       13.29       13.39     13.45 o 
 -23   4   8       10.16       -7.33     12.69 o 
 -22   4   8        0.00       -8.21     12.42 o 
 -21   4   8      103.96      103.13     11.99 o 
 -20   4   8        0.74       -5.38     10.63 o 
 -19   4   8        1.65       -1.56     10.46 o 
 -18   4   8      105.39      110.85     10.40 o 
 -17   4   8        6.10       27.47      9.27 o 
 -16   4   8      183.91      150.15     10.02 o 
 -15   4   8        0.87       -4.01      8.49 o 
 -14   4   8       19.40        9.19      8.65 o 
 -13   4   8      903.78      803.16     18.30 o 
 -12   4   8     1691.28     1566.62     24.37 o 
 -11   4   8      228.22      221.02      8.78 o 
 -10   4   8     1931.43     1879.54     26.78 o 
  -9   4   8        0.58       10.46      6.39 o 
  -8   4   8     1415.44     1453.72     24.28 o 
  -7   4   8        3.70       -2.05      6.20 o 
  -6   4   8       92.95       90.52      6.42 o 
  -5   4   8        0.22        5.57      5.46 o 
  -4   4   8        1.87        7.23      5.69 o 
  -3   4   8      183.78      177.23      6.60 o 
  -2   4   8       38.18       31.28      6.13 o 
  -1   4   8       58.11       46.63      6.13 o 
   0   4   8      999.07     1037.18     21.24 o 
   1   4   8       22.23       17.40      6.08 o 
   2   4   8       26.73       29.52      6.33 o 
   3   4   8     1259.83     1215.98     23.91 o 
   4   4   8     3394.42     3596.21     36.52 o 
   5   4   8      481.71      479.78     12.34 o 
   6   4   8      433.83      472.84     12.85 o 
   7   4   8       10.77       20.92      7.97 o 
   8   4   8       77.64       91.11      8.93 o 
   9   4   8       32.80       34.51      8.55 o 
  10   4   8        0.81       10.75      8.63 o 
  11   4   8       24.51       40.28      8.88 o 
  12   4   8       66.29       75.76      9.74 o 
  13   4   8      128.83      129.72     10.32 o 
  14   4   8        0.26        2.44     10.22 o 
  15   4   8       94.24       83.29     11.00 o 
  16   4   8       60.94       64.62     11.61 o 
  17   4   8        3.95       -1.17     10.80 o 
  18   4   8        7.60       -8.02     11.75 o 
  19   4   8       15.50       22.78     12.40 o 
  20   4   8       10.35       22.29     13.41 o 
  21   4   8       27.44       38.12     13.72 o 
 -24   5   8        7.19       -3.23     13.91 o 
 -23   5   8        3.25       -4.50     13.02 o 
 -22   5   8       15.84        7.04     12.37 o 
 -21   5   8       27.81       28.54     11.33 o 
 -20   5   8        7.41        6.26     10.67 o 
 -19   5   8       34.84       49.66     10.82 o 
 -18   5   8       34.38       50.15     10.10 o 
 -17   5   8       12.88       -2.64      9.67 o 
 -16   5   8       56.92       71.26      8.97 o 
 -15   5   8       30.98       38.52      8.73 o 
 -14   5   8        8.53        1.96      8.15 o 
 -13   5   8      345.03      323.67     10.87 o 
 -12   5   8      853.73      836.10     18.80 o 
 -11   5   8      119.44      115.94      8.84 o 
 -10   5   8      331.09      315.85     12.32 o 
  -9   5   8       81.70       78.11      7.66 o 
  -8   5   8       16.54       -3.13      7.55 o 
  -7   5   8        0.13       15.64      6.62 o 
  -6   5   8     2297.86     2165.86     29.32 o 
  -5   5   8      571.94      565.71     16.03 o 
  -4   5   8      893.10      934.44     20.89 o 
  -3   5   8      233.41      239.30      7.41 o 
  -2   5   8      151.13      148.00      7.11 o 
  -1   5   8      324.52      302.16      9.33 o 
   0   5   8      202.04      192.48      7.77 o 
   1   5   8      129.21      157.19      7.49 o 
   2   5   8      102.26      108.80      7.16 o 
   3   5   8      390.18      365.31     12.07 o 
   4   5   8      836.40      870.41     22.27 o 
   5   5   8     2076.91     2106.82     28.86 o 
   6   5   8      755.30      789.67     20.91 o 
   7   5   8     1230.01     1209.23     23.79 o 
   8   5   8      245.13      226.11     10.25 o 
   9   5   8      143.69      142.62      9.85 o 
  10   5   8       13.54       15.64      8.77 o 
  11   5   8       99.21       88.37     10.48 o 
  12   5   8       17.81       27.76      9.80 o 
  13   5   8       10.65        9.58     10.16 o 
  14   5   8      223.69      208.90     12.09 o 
  15   5   8      100.29      105.18     11.32 o 
  16   5   8        0.11        4.59     10.48 o 
  17   5   8        0.38       -5.87     10.67 o 
  18   5   8        0.05       -5.67     11.47 o 
  19   5   8        4.75       12.22     12.41 o 
  20   5   8        0.83       -8.70     13.42 o 
  21   5   8        4.78       -4.30     14.13 o 
 -23   6   8       17.69       51.52     12.59 o 
 -22   6   8        0.07        1.56     11.78 o 
 -21   6   8       25.24       36.17     11.79 o 
 -20   6   8        4.86       -5.67     11.13 o 
 -19   6   8       28.31       28.45     10.73 o 
 -18   6   8        6.24       -4.59     10.15 o 
 -17   6   8      152.87      157.48     10.90 o 
 -16   6   8       71.70       62.27      9.80 o 
 -15   6   8       14.08       30.79      8.91 o 
 -14   6   8        0.73       -1.17      8.33 o 
 -13   6   8      156.56      154.06      9.56 o 
 -12   6   8      334.21      337.65     10.62 o 
 -11   6   8      304.48      317.90     10.77 o 
 -10   6   8      535.77      509.11     12.59 o 
  -9   6   8     2104.31     1960.77     27.13 o 
  -8   6   8      187.82      185.05      8.45 o 
  -7   6   8      950.10      867.28     19.11 o 
  -6   6   8      711.48      738.93     18.60 o 
  -5   6   8        0.28        9.87      6.60 o 
  -4   6   8      593.14      571.67     13.67 o 
  -3   6   8      871.59      892.31     20.24 o 
  -2   6   8       80.46       71.95      7.00 o 
  -1   6   8        2.96        8.41      6.75 o 
   0   6   8        3.29        5.67      6.49 o 
   1   6   8      427.45      421.72     10.35 o 
   2   6   8      157.43      163.54      8.39 o 
   3   6   8      483.02      506.37     15.88 o 
   4   6   8      389.08      388.67     10.28 o 
   5   6   8      265.48      296.49     10.54 o 
   6   6   8       77.93       87.78      9.51 o 
   7   6   8      512.11      493.66     13.93 o 
   8   6   8      211.97      196.10     10.34 o 
   9   6   8       12.59       18.48      8.89 o 
  10   6   8      101.60       91.11      9.80 o 
  11   6   8      207.83      203.82     11.08 o 
  12   6   8        1.25        2.25     10.23 o 
  13   6   8      310.90      272.44     12.63 o 
  14   6   8      295.38      291.51     13.26 o 
  15   6   8       17.27        4.99     11.03 o 
  16   6   8        0.83        1.86     11.05 o 
  17   6   8        0.63        7.14     10.90 o 
  18   6   8       60.29       70.58     12.59 o 
  19   6   8       49.91       53.28     13.18 o 
  20   6   8        0.17        9.29     13.25 o 
 -23   7   8        1.61        3.62     13.28 o 
 -22   7   8        1.81        8.11     12.32 o 
 -21   7   8       13.67       -2.35     11.97 o 
 -20   7   8       34.39       46.34     11.26 o 
 -19   7   8       23.20       35.97     11.13 o 
 -18   7   8        4.97        2.74     10.51 o 
 -17   7   8       13.14       -2.64     10.23 o 
 -16   7   8       63.42       53.37      9.72 o 
 -15   7   8      240.62      237.25     10.70 o 
 -14   7   8      112.46      109.00      9.27 o 
 -13   7   8       21.28       19.94      8.85 o 
 -12   7   8        2.51       -5.67      8.89 o 
 -11   7   8      376.06      369.81     11.68 o 
 -10   7   8     2036.44     1806.22     23.99 o 
  -9   7   8        1.24        4.59      8.63 o 
  -8   7   8      530.20      513.70     14.44 o 
  -7   7   8       13.26       12.41      7.73 o 
  -6   7   8      177.70      198.15      8.36 o 
  -5   7   8      549.05      555.64     15.07 o 
  -4   7   8       12.27       21.21      6.72 o 
  -3   7   8      178.40      164.82      7.58 o 
  -2   7   8      332.00      313.01      8.73 o 
  -1   7   8      702.67      716.74     17.66 o 
   0   7   8       40.13       43.99      7.37 o 
   1   7   8        0.86       12.61      7.34 o 
   2   7   8       51.56       48.88      7.98 o 
   3   7   8      216.80      198.25      9.60 o 
   4   7   8       10.73        9.48      8.65 o 
   5   7   8        1.31        0.00      8.93 o 
   6   7   8      320.42      331.88     11.93 o 
   7   7   8      255.16      257.68     10.46 o 
   8   7   8        2.77       -8.99      9.57 o 
   9   7   8      126.64      126.10     10.46 o 
  10   7   8      615.35      564.44     12.73 o 
  11   7   8        6.43       -6.55     10.67 o 
  12   7   8       11.29       21.60     10.37 o 
  13   7   8       74.17       92.87     10.88 o 
  14   7   8       33.77       21.41     11.51 o 
  15   7   8       27.96       25.32     11.16 o 
  16   7   8       19.93       18.28     11.86 o 
  17   7   8        2.10        6.45     11.57 o 
  18   7   8        9.06       12.12     12.35 o 
  19   7   8        0.20       12.71     12.30 o 
  20   7   8        0.46        6.94     13.74 o 
 -22   8   8       81.31       63.25     13.54 o 
 -21   8   8       36.19       33.14     12.67 o 
 -20   8   8       12.11       -0.78     11.93 o 
 -19   8   8       50.40       59.34     11.51 o 
 -18   8   8       52.50       61.78     10.96 o 
 -17   8   8        3.36       27.96      9.78 o 
 -16   8   8      152.41      141.55     10.87 o 
 -15   8   8        3.25        3.32      9.01 o 
 -14   8   8       11.15       35.39      8.69 o 
 -13   8   8      255.12      228.45     10.10 o 
 -12   8   8      174.31      169.31     10.02 o 
 -11   8   8      402.58      345.37     11.43 o 
 -10   8   8     2073.36     2005.15     26.24 o 
  -9   8   8      796.90      772.07     18.50 o 
  -8   8   8      330.45      320.54     10.17 o 
  -7   8   8     1040.18     1007.07     20.10 o 
  -6   8   8      615.81      599.92     16.68 o 
  -5   8   8       97.29       93.84      7.77 o 
  -4   8   8        0.18        9.19      6.75 o 
  -3   8   8        0.24        5.87      6.82 o 
  -2   8   8      381.19      392.58     11.62 o 
  -1   8   8       25.61       39.40      7.58 o 
   0   8   8      129.67      119.07      8.95 o 
   1   8   8       34.65       38.42      9.04 o 
   2   8   8      450.21      439.90     11.37 o 
   3   8   8       77.51       85.93      9.53 o 
   4   8   8      496.92      468.44     12.37 o 
   5   8   8       42.31       36.66      9.56 o 
   6   8   8        3.24       -1.08      9.38 o 
   7   8   8      213.78      190.23     11.05 o 
   8   8   8      720.58      730.91     17.69 o 
   9   8   8      153.46      142.14     11.03 o 
  10   8   8      580.62      574.90     13.59 o 
  11   8   8       51.21       51.22     10.48 o 
  12   8   8        4.35       21.41      9.89 o 
  13   8   8        0.01        4.01     10.23 o 
  14   8   8        0.01       -7.43     11.12 o 
  15   8   8       58.18       65.30     11.13 o 
  16   8   8        0.06      -11.93     11.96 o 
  17   8   8       23.97       25.22     12.32 o 
  18   8   8       35.00       29.03     13.28 o 
  19   8   8        0.01       13.29     13.17 o 
 -21   9   8       73.72       70.68     13.81 o 
 -20   9   8        0.25        8.02     11.44 o 
 -19   9   8       52.59       54.16     11.67 o 
 -18   9   8        2.35       10.17     10.91 o 
 -17   9   8       23.24        1.47     10.93 o 
 -16   9   8        8.84        3.71      9.96 o 
 -15   9   8        0.61       13.20      9.73 o 
 -14   9   8        0.08       -6.84      8.94 o 
 -13   9   8       25.93       26.49      9.15 o 
 -12   9   8      210.14      213.59      9.84 o 
 -11   9   8        1.45       12.12      8.14 o 
 -10   9   8       25.25        3.42      8.63 o 
  -9   9   8      232.65      250.74      9.99 o 
  -8   9   8       52.04       50.83      8.53 o 
  -7   9   8      455.77      431.78     11.85 o 
  -6   9   8      245.17      234.81      9.58 o 
  -5   9   8       60.46       73.81      7.87 o 
  -4   9   8        0.08       19.75      7.11 o 
  -3   9   8      165.78      152.60      8.49 o 
  -2   9   8       67.65       71.95      8.49 o 
  -1   9   8       58.12       42.72      8.49 o 
   0   9   8     1285.30     1313.05     23.01 o 
   1   9   8     1115.06     1084.10     21.65 o 
   2   9   8       47.76       44.77      9.85 o 
   3   9   8        0.41        5.18      8.98 o 
   4   9   8        8.44       35.19      8.58 o 
   5   9   8        5.56        3.81      9.14 o 
   6   9   8        9.59        9.87      8.85 o 
   7   9   8       75.74       82.41      9.43 o 
   8   9   8       82.49       96.48      9.56 o 
   9   9   8      159.22      158.36     11.07 o 
  10   9   8      140.81      130.01     11.26 o 
  11   9   8       42.99       45.16     10.12 o 
  12   9   8       21.15       15.74     10.63 o 
  13   9   8      142.85      119.07     12.21 o 
  14   9   8       61.31       56.40     11.72 o 
  15   9   8       10.39       -7.82     11.91 o 
  16   9   8       55.85       63.05     12.92 o 
  17   9   8       10.05       18.96     12.40 o 
  18   9   8       10.39       36.17     12.90 o 
 -21  10   8       10.75       -6.35     13.02 o 
 -20  10   8        0.04       31.77     11.78 o 
 -19  10   8       46.37       61.39     12.10 o 
 -18  10   8       12.07        8.02     11.26 o 
 -17  10   8       17.52       11.14     10.94 o 
 -16  10   8       54.64       58.07     11.07 o 
 -15  10   8       75.28       85.54     11.06 o 
 -14  10   8        0.54       -8.99      9.36 o 
 -13  10   8       30.26       30.30      9.25 o 
 -12  10   8       35.77       36.66      9.15 o 
 -11  10   8       41.41       35.09      9.46 o 
 -10  10   8      205.61      205.87      9.89 o 
  -9  10   8       47.69       54.16      8.53 o 
  -8  10   8       43.05       36.85      8.33 o 
  -7  10   8        5.21        8.60      7.66 o 
  -6  10   8        5.15        2.64      7.66 o 
  -5  10   8       24.45       24.24      7.73 o 
  -4  10   8       12.11        9.29      7.62 o 
  -3  10   8      132.45      142.23      8.78 o 
  -2  10   8       83.57       70.58      8.04 o 
  -1  10   8      111.40      128.45      9.38 o 
   0  10   8       76.59       62.27      9.67 o 
   1  10   8      141.12      127.18     10.48 o 
   2  10   8        2.25        0.78      9.04 o 
   3  10   8       59.40       58.36      9.27 o 
   4  10   8       25.32       17.11      9.04 o 
   5  10   8      196.59      186.03     10.16 o 
   6  10   8        4.88        3.62      9.13 o 
   7  10   8      196.81      205.68     11.15 o 
   8  10   8        8.61        5.57      9.28 o 
   9  10   8       80.42       95.90     10.04 o 
  10  10   8        4.11       12.90      9.99 o 
  11  10   8       13.35       20.43     10.23 o 
  12  10   8      139.54      138.71     11.63 o 
  13  10   8        9.11       -5.77     10.90 o 
  14  10   8       10.93       27.37     11.19 o 
  15  10   8        7.71        7.82     12.15 o 
  16  10   8        3.66       -2.74     12.58 o 
  17  10   8        1.14        8.41     12.59 o 
  18  10   8        2.58        6.35     13.49 o 
 -20  11   8       20.27       29.23     11.87 o 
 -19  11   8        2.09       18.77     11.31 o 
 -18  11   8       13.04       34.51     11.72 o 
 -17  11   8        5.51       -4.99     11.03 o 
 -16  11   8       49.02       69.60     10.82 o 
 -15  11   8       45.99       28.06     11.12 o 
 -14  11   8      101.19       98.05     10.48 o 
 -13  11   8        8.13        7.92      9.14 o 
 -12  11   8        0.90       -6.16      8.84 o 
 -11  11   8        0.14        9.48      8.14 o 
 -10  11   8       26.06       30.30      8.79 o 
  -9  11   8       12.15        7.53      8.65 o 
  -8  11   8       62.85       62.27      8.76 o 
  -7  11   8        7.10        3.71      8.22 o 
  -6  11   8      104.22      104.89      8.57 o 
  -5  11   8       41.55       41.25      8.69 o 
  -4  11   8      176.71      183.88      9.36 o 
  -3  11   8       11.69       12.61      8.23 o 
  -2  11   8       55.69       47.31      8.57 o 
  -1  11   8       12.32       12.02      9.41 o 
   0  11   8      702.95      683.50     16.64 o 
   1  11   8      290.36      281.53     11.32 o 
   2  11   8       69.28       70.87      9.64 o 
   3  11   8      191.92      204.01     10.62 o 
   4  11   8       96.58       95.60     10.23 o 
   5  11   8       18.19       18.18      9.42 o 
   6  11   8       41.62       34.41      9.73 o 
   7  11   8       20.20       12.32      9.80 o 
   8  11   8       55.06       69.31      9.80 o 
   9  11   8        5.86       -1.47     10.17 o 
  10  11   8        0.21      -10.07     10.16 o 
  11  11   8       23.02       29.62     10.46 o 
  12  11   8        0.39      -11.22     11.22 o 
  13  11   8        3.64       16.62     11.22 o 
  14  11   8        0.08       30.99     11.55 o 
  15  11   8       19.89       12.02     12.62 o 
  16  11   8        0.10       -9.78     13.02 o 
  17  11   8        8.00       -2.83     13.77 o 
 -19  12   8        7.23       -9.19     12.50 o 
 -18  12   8        6.78       13.88     11.72 o 
 -17  12   8       18.64       30.30     11.72 o 
 -16  12   8        0.07        2.35     11.12 o 
 -15  12   8        1.14       -8.99     11.01 o 
 -14  12   8        0.25       -6.55     10.55 o 
 -13  12   8       10.34       -4.99     10.37 o 
 -12  12   8       13.99       -1.37      9.40 o 
 -11  12   8        0.63       11.14      9.01 o 
 -10  12   8       25.35       28.84      8.88 o 
  -9  12   8       17.60        7.23      8.49 o 
  -8  12   8       57.90       58.95      8.92 o 
  -7  12   8        0.06       -8.98      8.98 o 
  -6  12   8       31.72       14.17      9.04 o 
  -5  12   8       10.72       17.99      8.26 o 
  -4  12   8        0.64       -8.02      8.70 o 
  -3  12   8       47.12       47.61      9.20 o 
  -2  12   8       38.75       36.95      9.13 o 
  -1  12   8       57.66       54.74      9.36 o 
   0  12   8       58.10       75.17      9.97 o 
   1  12   8       95.09       83.87     10.13 o 
   2  12   8       48.06       61.00      9.63 o 
   3  12   8       14.94       -5.38      9.66 o 
   4  12   8        1.96        7.92      9.47 o 
   5  12   8       13.03       17.99      9.53 o 
   6  12   8       57.26       59.44     10.13 o 
   7  12   8        7.52        2.25      9.95 o 
   8  12   8        1.26       -9.38     10.02 o 
   9  12   8       31.55       46.53     10.60 o 
  10  12   8       52.28       59.04     11.24 o 
  11  12   8       10.47        9.19     10.90 o 
  12  12   8        5.91       17.40     11.47 o 
  13  12   8        1.36      -12.22     12.46 o 
  14  12   8        2.65      -11.83     12.40 o 
  15  12   8       20.35       30.99     13.13 o 
  16  12   8       15.79       33.82     13.18 o 
 -17  13   8       27.86       32.26     12.21 o 
 -16  13   8        3.22       -7.43     11.55 o 
 -15  13   8        0.79        9.09     11.20 o 
 -14  13   8       12.93       12.90     10.62 o 
 -13  13   8        1.29        2.64     10.31 o 
 -12  13   8       44.54       43.89     10.15 o 
 -11  13   8       25.71       22.58      9.99 o 
 -10  13   8        0.42        2.64      9.60 o 
  -9  13   8        0.12       -9.38      9.56 o 
  -8  13   8        7.97       -3.13      9.25 o 
  -7  13   8       72.55       83.87      9.82 o 
  -6  13   8       57.43       68.23      9.24 o 
  -5  13   8        0.15        3.03      8.53 o 
  -4  13   8        8.93       15.25      8.98 o 
  -3  13   8       48.36       41.35      9.33 o 
  -2  13   8       22.51       33.92      9.04 o 
  -1  13   8        7.91       27.27      9.67 o 
   0  13   8       23.53       16.03      9.43 o 
   1  13   8        9.42       18.87      8.98 o 
   2  13   8        0.14       -0.20      9.13 o 
   3  13   8       51.95       36.17      9.89 o 
   4  13   8       86.84       87.30     10.46 o 
   5  13   8       16.45       38.71      9.97 o 
   6  13   8       10.36       11.63     10.43 o 
   7  13   8        8.99       12.32     10.51 o 
   8  13   8       12.53        5.87     10.82 o 
   9  13   8        7.74       16.81     11.39 o 
  10  13   8        2.26       -6.26     11.52 o 
  11  13   8       29.00       13.98     12.53 o 
  12  13   8       21.12       32.65     12.12 o 
  13  13   8       52.52       59.14     13.25 o 
  14  13   8        4.98       29.52     12.67 o 
 -16  14   8        5.24       17.79     12.22 o 
 -15  14   8        1.12       14.08     11.19 o 
 -14  14   8        2.90       -0.98     11.36 o 
 -13  14   8        6.96       -6.75     11.26 o 
 -12  14   8       12.87       13.78     10.61 o 
 -11  14   8       11.79       11.34      9.85 o 
 -10  14   8       94.73      101.67     10.58 o 
  -9  14   8        2.57        5.67      9.56 o 
  -8  14   8        1.88       -9.29     10.00 o 
  -7  14   8       59.62       60.61     10.32 o 
  -6  14   8       11.24       -5.08      9.81 o 
  -5  14   8        0.40       11.93      9.26 o 
  -4  14   8        0.07       15.35      9.06 o 
  -3  14   8        6.43       11.44      9.76 o 
  -2  14   8      100.82      102.15     10.23 o 
  -1  14   8       25.70       16.91      9.95 o 
   0  14   8       17.42       16.91     10.17 o 
   1  14   8       18.04       12.02     10.38 o 
   2  14   8       21.50       22.68      9.99 o 
   3  14   8       73.06       60.12     10.87 o 
   4  14   8       22.30        8.21     10.44 o 
   5  14   8        4.69        1.47     10.51 o 
   6  14   8       42.54       45.94     10.97 o 
   7  14   8       18.63       10.85     11.53 o 
   8  14   8        5.42       -6.65     11.58 o 
   9  14   8        0.65       18.38     11.41 o 
  10  14   8        0.66       -5.28     12.25 o 
  11  14   8        0.82       -8.60     12.30 o 
  12  14   8        0.11       17.60     12.44 o 
  13  14   8        1.47       15.05     12.82 o 
 -14  15   8       12.35       12.02     12.01 o 
 -13  15   8        0.42        6.84     11.23 o 
 -12  15   8        8.17       16.52     11.33 o 
 -11  15   8       11.47       21.02     10.70 o 
 -10  15   8       97.54       90.13     11.58 o 
  -9  15   8        0.90       -0.59     10.54 o 
  -8  15   8        3.94       16.42     10.42 o 
  -7  15   8        1.59       -0.49     10.73 o 
  -6  15   8       21.72        0.98     11.49 o 
  -5  15   8       31.86       32.94     10.60 o 
  -4  15   8       28.11       19.06     10.24 o 
  -3  15   8        4.10       22.39      9.80 o 
  -2  15   8        0.04       10.07      9.56 o 
  -1  15   8       14.04       17.40     10.61 o 
   0  15   8        4.84       -8.11     10.67 o 
   1  15   8        6.35        4.20     10.48 o 
   2  15   8        0.77      -10.26     10.70 o 
   3  15   8        6.80       -4.99     10.90 o 
   4  15   8        0.73        4.30     11.23 o 
   5  15   8       14.44       10.75     11.55 o 
   6  15   8       13.70       17.69     11.96 o 
   7  15   8        6.26        3.71     12.65 o 
   8  15   8       12.01       35.49     12.50 o 
   9  15   8        0.60        2.35     12.90 o 
  10  15   8       97.36       78.11     14.12 o 
  11  15   8       36.81       27.08     13.71 o 
 -12  16   8       46.46       48.78     12.29 o 
 -11  16   8        0.97       -4.30     11.67 o 
 -10  16   8       66.53       77.62     12.59 o 
  -9  16   8       64.11       45.55     12.20 o 
  -8  16   8       71.30       71.26     12.34 o 
  -7  16   8       44.95       51.52     11.37 o 
  -6  16   8       77.86       94.04     11.99 o 
  -5  16   8       25.12       20.24     11.24 o 
  -4  16   8       41.73       69.21     10.91 o 
  -3  16   8       11.24        5.87     10.91 o 
  -2  16   8       98.33       83.87     12.12 o 
  -1  16   8        8.14       -9.78     11.29 o 
   0  16   8        0.21      -12.01     12.01 o 
   1  16   8        8.27       -1.08     11.24 o 
   2  16   8       33.87       18.77     11.52 o 
   3  16   8        7.74        9.97     12.14 o 
   4  16   8       19.95       35.00     12.29 o 
   5  16   8        4.55        2.44     12.51 o 
   6  16   8        8.95       18.87     12.52 o 
   7  16   8       69.66       69.80     13.39 o 
   8  16   8      126.27      132.36     14.53 o 
   9  16   8        3.09        6.35     13.81 o 
  -9  17   8       14.65       -2.74     12.27 o 
  -8  17   8        1.28      -11.54     12.15 o 
  -7  17   8       20.98       20.04     12.52 o 
  -6  17   8       44.29       43.11     12.62 o 
  -5  17   8        8.75       -1.47     11.87 o 
  -4  17   8        2.85       -8.60     12.17 o 
  -3  17   8       10.20       13.88     11.53 o 
  -2  17   8       14.39       22.58     11.79 o 
  -1  17   8       18.22       26.49     12.17 o 
   0  17   8       22.23       31.09     12.03 o 
   1  17   8       53.73       37.73     12.49 o 
   2  17   8       26.93        3.81     13.22 o 
   3  17   8       32.06       50.93     12.62 o 
   4  17   8        6.89       24.15     12.78 o 
   5  17   8        0.06      -12.32     12.86 o 
   6  17   8        2.75       -6.94     12.80 o 
  -4  18   8       49.56       61.49     13.49 o 
  -3  18   8       28.64       42.03     12.78 o 
  -2  18   8        0.00       -1.96     13.13 o 
  -1  18   8        0.04      -11.44     13.25 o 
   0  18   8       38.02       46.92     13.65 o 
   1  18   8       23.47       13.49     14.06 o 
 -24   1   9       18.35       24.34     10.14 o 
 -23   1   9       32.03       41.06      9.36 o 
 -22   1   9        0.84        7.14      8.08 o 
 -21   1   9        3.25       19.45      7.81 o 
 -20   1   9       31.09       27.66      7.84 o 
 -19   1   9       26.53       21.60      7.46 o 
 -18   1   9      178.37      174.30      8.06 o 
 -17   1   9       81.32       80.16      7.18 o 
 -16   1   9       72.81       66.28      7.26 o 
 -15   1   9       24.01       22.78      6.13 o 
 -14   1   9      204.21      183.29     10.96 o 
 -13   1   9       24.62       20.53      6.00 o 
 -12   1   9       21.99       24.34      9.11 o 
 -11   1   9      168.24      168.14      6.08 o 
 -10   1   9       32.26       27.18      4.91 o 
  -9   1   9      121.79      115.06      5.14 o 
  -8   1   9       51.75       43.79      7.56 o 
  -7   1   9       46.35       50.54      4.44 o 
  -6   1   9      162.21      153.96      4.76 o 
  -5   1   9      105.05      101.96      4.67 o 
  -4   1   9      838.92      807.65     13.33 o 
  -3   1   9        0.30       -3.62      4.00 o 
  -2   1   9      244.15      239.30      5.31 o 
  -1   1   9      485.25      514.68     10.36 o 
   0   1   9      531.98      508.13     15.78 o 
   1   1   9       61.28       66.28      4.39 o 
   2   1   9       53.79       55.52      4.49 o 
   3   1   9      228.13      217.80      6.25 o 
   4   1   9      119.39      125.62      5.44 o 
   5   1   9      171.62      165.60      5.69 o 
   6   1   9      189.89      197.76      7.86 o 
   7   1   9      433.73      454.46      8.92 o 
   8   1   9      285.76      272.54      6.73 o 
   9   1   9       68.05       64.32      7.58 o 
  10   1   9        0.50       -1.08      6.10 o 
  11   1   9       18.52        8.02      6.48 o 
  12   1   9        6.15        8.21      6.70 o 
  13   1   9      254.58      248.20      8.39 o 
  14   1   9       11.31        8.41      7.07 o 
  15   1   9       82.16       78.79      7.58 o 
  16   1   9        0.49       18.28      7.18 o 
  17   1   9        0.37       18.28     10.58 o 
  18   1   9       14.92        9.38      8.25 o 
  19   1   9        3.33        7.43      8.56 o 
  20   1   9        7.27       17.20      9.26 o 
  21   1   9        0.32        4.11     17.10 o 
 -24   2   9        6.20        4.99     13.63 o 
 -23   2   9       10.31        4.59     12.98 o 
 -22   2   9        9.40       21.21     11.81 o 
 -21   2   9       40.04       65.10     12.00 o 
 -20   2   9       50.93       76.74     11.57 o 
 -19   2   9       62.48       53.18     11.37 o 
 -18   2   9       41.74       44.28     10.48 o 
 -17   2   9       12.35       14.17      9.41 o 
 -16   2   9      208.39      216.04     10.60 o 
 -15   2   9      288.19      275.08     10.90 o 
 -14   2   9        2.05       -6.94      8.70 o 
 -13   2   9        0.98       -2.74      8.29 o 
 -12   2   9      155.20      147.41      8.98 o 
 -11   2   9      926.49      886.54     17.77 o 
 -10   2   9      176.20      190.04      8.45 o 
  -9   2   9       47.32       29.23      7.11 o 
  -8   2   9      347.40      337.94      9.17 o 
  -7   2   9      216.94      204.21      7.64 o 
  -6   2   9      128.46      123.86      7.16 o 
  -5   2   9      266.36      293.07      7.83 o 
  -4   2   9      442.78      495.03     15.09 o 
  -3   2   9       42.96       32.16      5.99 o 
  -2   2   9       20.47       39.10      6.26 o 
  -1   2   9      273.11      284.27      9.33 o 
   0   2   9       95.37      100.98      6.55 o 
   1   2   9      178.13      178.60      7.11 o 
   2   2   9       37.01       30.70      6.33 o 
   3   2   9      390.31      364.72     10.73 o 
   4   2   9      207.73      215.16      8.33 o 
   5   2   9       15.05       19.84      7.49 o 
   6   2   9       55.25       54.25      8.25 o 
   7   2   9      215.34      227.87      9.67 o 
   8   2   9       20.26       28.94      8.63 o 
   9   2   9        1.11        6.45      8.42 o 
  10   2   9        2.17        1.47      8.84 o 
  11   2   9      197.36      189.84     11.03 o 
  12   2   9       52.65       56.99      9.81 o 
  13   2   9       54.98       57.48     10.48 o 
  14   2   9       87.95       83.19     10.46 o 
  15   2   9       61.10       40.57     10.91 o 
  16   2   9        5.63        8.31     10.58 o 
  17   2   9        2.49       -9.68     11.43 o 
  18   2   9        0.02       25.32     10.79 o 
  19   2   9        4.09       -9.78     12.22 o 
  20   2   9        3.60       10.95     13.11 o 
 -24   3   9       13.93       25.03     13.45 o 
 -23   3   9       22.29       35.97     12.66 o 
 -22   3   9       39.48       65.69     12.53 o 
 -21   3   9       13.75       11.05     11.55 o 
 -20   3   9       72.38       91.30     11.79 o 
 -19   3   9       40.85       31.77     10.55 o 
 -18   3   9       52.30       56.11     10.58 o 
 -17   3   9      262.30      290.33     11.70 o 
 -16   3   9       78.64       77.32      9.96 o 
 -15   3   9      263.40      224.84     10.60 o 
 -14   3   9        7.52       -4.20      8.95 o 
 -13   3   9      125.54      109.58      9.49 o 
 -12   3   9      122.42       97.46      8.89 o 
 -11   3   9        2.93       12.81      7.92 o 
 -10   3   9      149.49      148.49      8.65 o 
  -9   3   9       32.91       45.46      6.91 o 
  -8   3   9       11.95       12.81      6.62 o 
  -7   3   9        9.49        7.82      6.21 o 
  -6   3   9      290.04      292.58      8.45 o 
  -5   3   9     1270.07     1237.58     22.30 o 
  -4   3   9       29.84       31.48      6.31 o 
  -3   3   9       10.74       13.20      5.72 o 
  -2   3   9      759.03      780.48     20.82 o 
  -1   3   9       88.65       97.66      6.59 o 
   0   3   9       22.71       24.24      6.17 o 
   1   3   9        0.09        3.03      6.26 o 
   2   3   9       78.58       86.22      6.68 o 
   3   3   9      775.94      733.75     19.86 o 
   4   3   9      975.66     1012.45     20.94 o 
   5   3   9     1455.14     1449.90     25.33 o 
   6   3   9      253.86      243.12      9.63 o 
   7   3   9      381.20      370.30     11.69 o 
   8   3   9       10.11        9.38      8.49 o 
   9   3   9       75.38       91.01      9.50 o 
  10   3   9       55.59       50.93      9.36 o 
  11   3   9      109.72      113.98     10.02 o 
  12   3   9       61.04       75.17      9.70 o 
  13   3   9       35.07       44.28     10.25 o 
  14   3   9       28.55       33.33     10.09 o 
  15   3   9       36.36       32.65     10.96 o 
  16   3   9       49.59       34.21     11.33 o 
  17   3   9       68.45       49.76     11.89 o 
  18   3   9        0.21        0.29     11.47 o 
  19   3   9        0.14        2.05     12.63 o 
  20   3   9        1.13       -3.23     13.32 o 
 -23   4   9        0.03        1.56     13.26 o 
 -22   4   9        0.00        7.72     12.15 o 
 -21   4   9        1.23       -2.74     11.71 o 
 -20   4   9       24.30       46.04     11.15 o 
 -19   4   9        6.06        7.72     10.51 o 
 -18   4   9        8.26        1.08     10.09 o 
 -17   4   9       48.98       45.55      9.72 o 
 -16   4   9        3.73        9.09      8.93 o 
 -15   4   9       52.99       55.52      9.19 o 
 -14   4   9       29.84       20.53      8.88 o 
 -13   4   9      120.22      131.38      9.61 o 
 -12   4   9       66.59       73.61      9.33 o 
 -11   4   9      250.31      217.99     10.00 o 
 -10   4   9      511.61      515.56     12.82 o 
  -9   4   9       52.62       49.95      7.74 o 
  -8   4   9       86.34       86.02      7.81 o 
  -7   4   9      203.90      201.08      8.04 o 
  -6   4   9       74.88       67.35      7.02 o 
  -5   4   9       19.09       23.66      6.63 o 
  -4   4   9       22.43       16.81      6.37 o 
  -3   4   9       70.12       73.71      6.50 o 
  -2   4   9      128.74      117.79      6.86 o 
  -1   4   9      566.32      554.96     14.68 o 
   0   4   9       12.40        6.84      6.33 o 
   1   4   9       16.60       14.57      6.37 o 
   2   4   9      417.91      444.49     13.89 o 
   3   4   9      842.81      874.81     22.32 o 
   4   4   9       97.36      102.55      8.91 o 
   5   4   9      215.58      242.92     10.25 o 
   6   4   9       12.31       18.57      8.93 o 
   7   4   9      428.45      443.32     11.70 o 
   8   4   9      283.48      267.75     10.57 o 
   9   4   9       44.21       36.46      9.53 o 
  10   4   9       32.90       32.06      9.24 o 
  11   4   9       13.61       -2.74      9.53 o 
  12   4   9       35.05       52.89      9.89 o 
  13   4   9        0.01        1.76      9.82 o 
  14   4   9       41.36       46.63     10.90 o 
  15   4   9        1.94       19.65     10.37 o 
  16   4   9       12.97       -4.50     11.35 o 
  17   4   9        0.99       -3.91     11.79 o 
  18   4   9        0.63      -12.00     12.00 o 
  19   4   9        1.88       13.20     12.27 o 
  20   4   9        0.48       11.54     13.63 o 
 -23   5   9        4.10       -1.08     13.54 o 
 -22   5   9       15.63       15.25     13.25 o 
 -21   5   9        0.15        5.38     12.18 o 
 -20   5   9       67.47      106.65     11.69 o 
 -19   5   9        0.03       -6.16     10.67 o 
 -18   5   9        0.30       -2.74     10.20 o 
 -17   5   9       18.66       25.81      9.85 o 
 -16   5   9        1.68       -8.50      9.70 o 
 -15   5   9       14.11        0.98      9.30 o 
 -14   5   9        2.62       15.05      8.77 o 
 -13   5   9      114.06      110.95      9.36 o 
 -12   5   9      167.65      161.59      9.76 o 
 -11   5   9      155.97      158.85      9.69 o 
 -10   5   9      354.45      349.77     11.00 o 
  -9   5   9      115.48      100.59      8.65 o 
  -8   5   9      106.82      101.27      8.08 o 
  -7   5   9      101.45      115.16      8.04 o 
  -6   5   9     1330.97     1355.28     23.35 o 
  -5   5   9      513.00      531.59     13.50 o 
  -4   5   9      117.23      104.40      7.18 o 
  -3   5   9       61.44       66.18      7.21 o 
  -2   5   9      377.83      365.90     10.46 o 
  -1   5   9      261.78      235.49      8.13 o 
   0   5   9       98.59       99.61      7.16 o 
   1   5   9        0.01       -6.26      6.82 o 
   2   5   9      479.08      481.83     15.79 o 
   3   5   9       58.96       45.26      8.34 o 
   4   5   9     1992.88     1958.91     28.79 o 
   5   5   9     1092.83     1056.73     22.46 o 
   6   5   9      180.17      187.79      9.76 o 
   7   5   9        0.47        1.76      9.11 o 
   8   5   9       79.24       75.66      9.11 o 
   9   5   9       38.51       50.34      9.38 o 
  10   5   9       32.79       30.21      9.08 o 
  11   5   9       47.83       45.07     10.13 o 
  12   5   9      377.61      357.98     12.39 o 
  13   5   9       12.22        8.99     10.02 o 
  14   5   9        7.90       14.76     10.38 o 
  15   5   9        0.17        2.74     11.08 o 
  16   5   9       42.22       43.70     11.53 o 
  17   5   9        7.57       20.82     11.33 o 
  18   5   9        2.11       29.82     12.04 o 
  19   5   9        2.27      -11.63     13.11 o 
  20   5   9       12.10       -5.57     14.06 o 
 -23   6   9        0.00      -13.20     13.63 o 
 -22   6   9        0.27       -5.67     13.05 o 
 -21   6   9        3.57       -1.96     12.50 o 
 -20   6   9       13.67       42.62     11.23 o 
 -19   6   9       30.79        1.47     11.93 o 
 -18   6   9       38.39       49.07     11.06 o 
 -17   6   9       24.66       22.29     10.53 o 
 -16   6   9       19.64       28.64      9.40 o 
 -15   6   9       45.67       30.11      9.97 o 
 -14   6   9        9.00        5.28      8.93 o 
 -13   6   9      136.63      141.06      9.67 o 
 -12   6   9       14.83        4.01      8.86 o 
 -11   6   9      603.21      610.77     15.76 o 
 -10   6   9      953.69      899.05     20.67 o 
  -9   6   9      262.44      265.99     11.13 o 
  -8   6   9     1787.41     1758.91     25.47 o 
  -7   6   9      560.11      543.42     16.25 o 
  -6   6   9       29.57       39.10      7.64 o 
  -5   6   9       11.96        3.13      7.16 o 
  -4   6   9       52.22       36.56      7.60 o 
  -3   6   9        2.42       14.08      6.96 o 
  -2   6   9      334.84      346.54     10.28 o 
  -1   6   9      124.59      124.74      8.09 o 
   0   6   9      110.63      119.16      7.74 o 
   1   6   9       11.39       10.95      7.39 o 
   2   6   9      220.78      223.66      9.49 o 
   3   6   9      154.69      174.20      9.74 o 
   4   6   9      721.21      699.93     16.59 o 
   5   6   9     1216.35     1197.89     24.22 o 
   6   6   9      785.18      784.68     18.86 o 
   7   6   9        4.18        3.13      9.56 o 
   8   6   9        1.87       -2.93      9.27 o 
   9   6   9        6.19        1.47      9.33 o 
  10   6   9       49.61       53.96      9.82 o 
  11   6   9      115.94      115.16     10.85 o 
  12   6   9       51.53       50.83     10.62 o 
  13   6   9        9.64       11.44     10.71 o 
  14   6   9        5.70       -3.23     10.77 o 
  15   6   9        0.37        0.39     11.16 o 
  16   6   9       28.25       37.05     11.78 o 
  17   6   9        2.07        8.90     11.61 o 
  18   6   9        0.09      -12.71     12.78 o 
  19   6   9        4.48       19.55     13.28 o 
 -22   7   9        2.40       -6.06     12.90 o 
 -21   7   9        1.51       -1.47     12.55 o 
 -20   7   9      110.04      134.02     12.63 o 
 -19   7   9       23.14       23.66     11.85 o 
 -18   7   9       75.25       85.14     11.69 o 
 -17   7   9       59.32       51.13     10.94 o 
 -16   7   9       17.45       30.21      9.81 o 
 -15   7   9       40.18       20.43     10.00 o 
 -14   7   9       87.48       89.54      9.58 o 
 -13   7   9        7.15       10.85      8.88 o 
 -12   7   9       25.65        7.04      9.04 o 
 -11   7   9      116.80      119.46      9.76 o 
 -10   7   9        2.08       18.87      9.15 o 
  -9   7   9      447.17      425.33     11.72 o 
  -8   7   9        3.43        5.18      8.45 o 
  -7   7   9      573.97      604.52     15.97 o 
  -6   7   9       52.72       47.41      8.04 o 
  -5   7   9       63.89       79.38      8.03 o 
  -4   7   9      244.66      233.73      9.20 o 
  -3   7   9       56.06       64.13      7.77 o 
  -2   7   9      323.25      358.57      9.86 o 
  -1   7   9       35.26       16.23      8.00 o 
   0   7   9      132.35      129.13      8.26 o 
   1   7   9      258.45      268.83      9.78 o 
   2   7   9      403.42      367.95     14.06 o 
   3   7   9      435.23      418.78     12.67 o 
   4   7   9      694.95      718.89     17.62 o 
   5   7   9     1998.64     2001.54     27.14 o 
   6   7   9       76.17       85.14      9.74 o 
   7   7   9      397.49      374.01     11.79 o 
   8   7   9       27.61       35.29      9.41 o 
   9   7   9        2.16       -6.84      9.67 o 
  10   7   9       29.56       39.20     10.28 o 
  11   7   9      185.38      149.96     11.44 o 
  12   7   9       52.66       27.96     10.90 o 
  13   7   9       67.34       66.86     11.93 o 
  14   7   9        0.64       -5.57     11.20 o 
  15   7   9       57.90       63.05     11.71 o 
  16   7   9        6.37        6.45     11.82 o 
  17   7   9       11.87       20.14     12.93 o 
  18   7   9       11.70       24.93     12.86 o 
  19   7   9       14.80        6.84     13.59 o 
 -22   8   9        2.16       10.36     12.75 o 
 -21   8   9        0.21      -12.71     12.86 o 
 -20   8   9       14.65        8.70     12.63 o 
 -19   8   9        1.59       18.96     11.39 o 
 -18   8   9        7.09        1.08     11.10 o 
 -17   8   9        5.07       13.88     10.19 o 
 -16   8   9        2.21       -0.29     10.12 o 
 -15   8   9       29.77       19.84     10.48 o 
 -14   8   9       66.91       56.89      9.50 o 
 -13   8   9       70.68       79.18      9.43 o 
 -12   8   9        6.21       -0.78      8.89 o 
 -11   8   9       27.96       31.57      9.01 o 
 -10   8   9       56.44       63.83      9.26 o 
  -9   8   9       12.13       19.84      8.59 o 
  -8   8   9      311.45      318.68     10.28 o 
  -7   8   9      310.05      312.23     10.10 o 
  -6   8   9       26.65       35.49      8.06 o 
  -5   8   9      724.30      698.66     18.67 o 
  -4   8   9       10.50       23.66      7.55 o 
  -3   8   9       41.19       34.02      8.52 o 
  -2   8   9      309.30      307.24     10.12 o 
  -1   8   9      105.19      104.01      8.49 o 
   0   8   9      211.32      215.75     10.44 o 
   1   8   9       23.22       10.95      9.36 o 
   2   8   9      437.98      431.88     16.40 o 
   3   8   9       48.93       51.52      9.10 o 
   4   8   9       26.37       29.82      9.56 o 
   5   8   9        2.22       10.17      9.13 o 
   6   8   9        2.56       -4.01      9.25 o 
   7   8   9       87.95       80.75     10.02 o 
   8   8   9       39.02       23.66     10.02 o 
   9   8   9       94.47       89.45     10.85 o 
  10   8   9       56.03       56.11     10.66 o 
  11   8   9      180.02      191.01     12.52 o 
  12   8   9       14.32       10.95     10.82 o 
  13   8   9       13.77       11.73     11.06 o 
  14   8   9      110.98      108.80     13.04 o 
  15   8   9        1.24       -4.59     11.79 o 
  16   8   9       28.57       65.69     12.63 o 
  17   8   9       56.56       58.46     12.92 o 
  18   8   9        1.43       -3.91     13.45 o 
 -21   9   9        7.64       17.20     12.70 o 
 -20   9   9        9.04        1.17     12.61 o 
 -19   9   9       12.38       44.09     12.14 o 
 -18   9   9       69.78       81.53     12.34 o 
 -17   9   9       71.14       57.77     12.22 o 
 -16   9   9       42.79       53.77     11.28 o 
 -15   9   9       10.62       11.24     10.32 o 
 -14   9   9       69.14       55.43     10.09 o 
 -13   9   9       66.49       75.66      9.13 o 
 -12   9   9      216.47      205.29     10.40 o 
 -11   9   9        1.29       -8.60      8.67 o 
 -10   9   9        0.64        9.38      8.43 o 
  -9   9   9      233.60      225.23     10.53 o 
  -8   9   9      398.83      392.29     11.49 o 
  -7   9   9       54.45       61.49      8.58 o 
  -6   9   9       10.32        9.19      8.26 o 
  -5   9   9       90.74       88.86      8.49 o 
  -4   9   9      203.70      215.94      9.85 o 
  -3   9   9       88.76       81.04      8.53 o 
  -2   9   9      401.19      390.73     12.59 o 
  -1   9   9        2.92        3.23      8.97 o 
   0   9   9      384.35      345.37     11.85 o 
   1   9   9      659.81      624.17     16.14 o 
   2   9   9      401.45      399.52     12.29 o 
   3   9   9      122.14      117.40      9.76 o 
   4   9   9        6.93       15.84      8.63 o 
   5   9   9      117.86      112.91     10.17 o 
   6   9   9       22.12        8.90      9.36 o 
   7   9   9       16.46       27.76      9.04 o 
   8   9   9      327.59      301.48     11.99 o 
   9   9   9       40.93       27.76     10.37 o 
  10   9   9       20.24       14.37     10.48 o 
  11   9   9       41.20       23.95     10.90 o 
  12   9   9       43.79       56.60     11.06 o 
  13   9   9       27.84       34.02     12.10 o 
  14   9   9       90.99      107.43     12.41 o 
  15   9   9       52.90       34.12     12.46 o 
  16   9   9        0.01       -6.35     12.43 o 
  17   9   9        2.43       -7.23     13.17 o 
 -20  10   9       33.42       61.49     12.73 o 
 -19  10   9        5.01       10.75     12.00 o 
 -18  10   9       24.94       39.98     11.79 o 
 -17  10   9       33.79       32.55     12.01 o 
 -16  10   9        9.14       -2.44     11.49 o 
 -15  10   9       96.37      101.18     11.86 o 
 -14  10   9       29.18       22.68     10.28 o 
 -13  10   9       62.90       65.59     10.43 o 
 -12  10   9       83.36       77.13     10.00 o 
 -11  10   9       34.14       23.27      9.16 o 
 -10  10   9       84.86       78.69      9.76 o 
  -9  10   9      189.27      174.98     10.02 o 
  -8  10   9       72.87       82.41      9.53 o 
  -7  10   9      112.60      126.30      9.44 o 
  -6  10   9       58.51       66.47      9.01 o 
  -5  10   9      130.04      131.97      9.28 o 
  -4  10   9       41.40       51.32      8.89 o 
  -3  10   9      141.40      129.43      9.36 o 
  -2  10   9      233.95      225.91     10.51 o 
  -1  10   9      568.76      566.78     14.19 o 
   0  10   9       81.48       65.79      9.65 o 
   1  10   9      248.87      247.42     10.97 o 
   2  10   9      301.01      311.94     11.37 o 
   3  10   9       91.24       75.37      9.44 o 
   4  10   9        1.28       25.51      8.98 o 
   5  10   9      139.38      149.86     10.00 o 
   6  10   9        1.35       -4.01      9.26 o 
   7  10   9        2.60       22.97      9.08 o 
   8  10   9       86.05       75.86     10.22 o 
   9  10   9       88.27       91.69     11.20 o 
  10  10   9      205.92      192.28     12.10 o 
  11  10   9        0.20        4.79     11.03 o 
  12  10   9       15.06       19.55     11.20 o 
  13  10   9       28.61       25.12     11.93 o 
  14  10   9        1.02       -9.97     11.85 o 
  15  10   9       17.30       -2.35     12.89 o 
  16  10   9        0.31       11.14     12.93 o 
  17  10   9        1.60       17.50     13.20 o 
 -19  11   9        2.51      -11.34     12.85 o 
 -18  11   9       41.15       73.51     12.27 o 
 -17  11   9      123.75      134.32     13.28 o 
 -16  11   9        0.87       -5.57     11.52 o 
 -15  11   9       53.20       57.68     11.44 o 
 -14  11   9      216.87      226.40     12.85 o 
 -13  11   9        0.95      -10.56     10.60 o 
 -12  11   9      116.64      105.58     10.98 o 
 -11  11   9        0.72        9.29      9.40 o 
 -10  11   9       11.94       23.07      8.68 o 
  -9  11   9       24.81       21.99      8.88 o 
  -8  11   9       92.19       70.97      9.61 o 
  -7  11   9       71.15       78.30      9.51 o 
  -6  11   9        9.26        8.70      8.62 o 
  -5  11   9       40.36       45.65      9.04 o 
  -4  11   9       46.53       47.80      9.16 o 
  -3  11   9        5.83        2.25      8.79 o 
  -2  11   9      114.29      112.91     10.35 o 
  -1  11   9      520.71      477.24     12.52 o 
   0  11   9        3.41       -4.01      9.22 o 
   1  11   9        1.43       -0.49      9.42 o 
   2  11   9       38.36       40.76      9.95 o 
   3  11   9       33.47       35.58      9.42 o 
   4  11   9        6.77       -4.20      9.51 o 
   5  11   9       64.40       89.64      9.81 o 
   6  11   9       25.11       25.32      9.46 o 
   7  11   9       32.30       29.72     10.51 o 
   8  11   9        1.33        0.98      9.89 o 
   9  11   9        0.31        5.28     10.44 o 
  10  11   9        0.95       -3.62     10.90 o 
  11  11   9       18.91       17.60     10.96 o 
  12  11   9        0.93      -10.36     11.90 o 
  13  11   9       19.14       15.05     12.07 o 
  14  11   9        0.33      -12.71     12.88 o 
  15  11   9       32.28        5.28     13.36 o 
  16  11   9        0.01        7.04     13.47 o 
 -18  12   9       26.30       25.51     13.04 o 
 -17  12   9       31.38        6.55     13.05 o 
 -16  12   9       38.65       49.17     11.87 o 
 -15  12   9        6.22       -8.90     11.47 o 
 -14  12   9       11.13       -6.65     11.31 o 
 -13  12   9      136.96      127.67     11.97 o 
 -12  12   9        8.89       25.91     10.04 o 
 -11  12   9        0.13       -0.68      9.92 o 
 -10  12   9        3.29       10.26      9.76 o 
  -9  12   9        0.55       -9.48      9.57 o 
  -8  12   9       34.90       32.75      9.46 o 
  -7  12   9       89.56       82.70     10.46 o 
  -6  12   9        7.41       18.57      8.70 o 
  -5  12   9       20.68       29.33      9.31 o 
  -4  12   9      105.76      137.25      9.84 o 
  -3  12   9        1.69        8.31      8.85 o 
  -2  12   9        6.64       13.00      9.10 o 
  -1  12   9       50.25       41.84     10.10 o 
   0  12   9       50.61       39.40      9.80 o 
   1  12   9        0.52        6.45      9.34 o 
   2  12   9       76.47       70.77     10.37 o 
   3  12   9       12.38       12.22      9.60 o 
   4  12   9       24.87       15.74     10.09 o 
   5  12   9       12.40        1.96     10.04 o 
   6  12   9       17.50       -1.96     10.38 o 
   7  12   9        0.09        5.57     10.28 o 
   8  12   9        0.36        1.27     10.55 o 
   9  12   9        3.97       -8.11     10.73 o 
  10  12   9        0.05        6.16     11.33 o 
  11  12   9       22.53       30.89     11.53 o 
  12  12   9        2.15       -8.31     12.17 o 
  13  12   9        0.75      -12.71     12.85 o 
  14  12   9       13.48       16.42     13.28 o 
 -17  13   9        1.39      -11.93     13.06 o 
 -16  13   9        7.90       11.73     12.25 o 
 -15  13   9        2.55        7.43     11.62 o 
 -14  13   9        6.34       15.74     11.16 o 
 -13  13   9       80.68      100.10     12.08 o 
 -12  13   9        9.75       12.32     10.96 o 
 -11  13   9        5.16       -8.90     10.39 o 
 -10  13   9       73.09       90.62     11.07 o 
  -9  13   9        0.01       -6.84      9.89 o 
  -8  13   9        3.27       -7.04      9.80 o 
  -7  13   9        4.86       12.22      9.47 o 
  -6  13   9       19.58       21.99      9.91 o 
  -5  13   9        0.64        6.65      9.19 o 
  -4  13   9       13.42       10.46     10.16 o 
  -3  13   9        6.83       -7.14     10.02 o 
  -2  13   9       28.60       38.03      9.92 o 
  -1  13   9       18.93       35.49      9.76 o 
   0  13   9       14.85        9.29      9.82 o 
   1  13   9        0.03       -6.65      9.56 o 
   2  13   9        0.96      -10.17     10.17 o 
   3  13   9       14.25       11.14     10.39 o 
   4  13   9       25.97       14.96     10.23 o 
   5  13   9        0.23      -10.56     10.75 o 
   6  13   9        6.34        2.74     10.48 o 
   7  13   9        2.19       15.84     10.67 o 
   8  13   9        5.88       12.71     11.39 o 
   9  13   9       18.03        5.08     11.69 o 
  10  13   9        0.41      -12.12     12.29 o 
  11  13   9        9.32       25.12     11.93 o 
  12  13   9        0.17      -12.85     12.85 o 
  13  13   9        1.98       11.54     12.76 o 
 -15  14   9        3.58        4.79     11.96 o 
 -14  14   9        0.01       10.56     11.69 o 
 -13  14   9        0.03       -8.50     11.39 o 
 -12  14   9        3.70        7.53     11.12 o 
 -11  14   9       17.14       18.87     10.98 o 
 -10  14   9       27.40       14.76     11.32 o 
  -9  14   9      104.01      119.16     11.93 o 
  -8  14   9        7.83        1.27     10.48 o 
  -7  14   9       26.02       15.45     10.60 o 
  -6  14   9        4.73        6.26      9.91 o 
  -5  14   9        1.04       -7.53      9.88 o 
  -4  14   9        0.29       -2.64     10.04 o 
  -3  14   9       10.64        8.02     10.09 o 
  -2  14   9        5.00        6.94     10.28 o 
  -1  14   9        3.86       29.91      9.69 o 
   0  14   9        7.05        3.52      9.85 o 
   1  14   9       27.25       32.06     10.75 o 
   2  14   9        5.03       42.91      9.97 o 
   3  14   9        0.30        4.50     10.61 o 
   4  14   9        6.13       -2.15     11.07 o 
   5  14   9       19.49       22.19     10.90 o 
   6  14   9       19.33        9.68     11.72 o 
   7  14   9        5.09       -0.29     11.75 o 
   8  14   9        1.62      -11.93     12.06 o 
   9  14   9        3.25       15.74     12.08 o 
  10  14   9       25.02       31.18     12.98 o 
  11  14   9       23.75       34.51     13.22 o 
  12  14   9        3.82        1.17     12.82 o 
 -13  15   9        0.34      -11.44     11.97 o 
 -12  15   9        2.22       11.83     11.95 o 
 -11  15   9        2.74       -8.02     11.31 o 
 -10  15   9        9.07       -4.69     11.81 o 
  -9  15   9       56.11       82.60     11.75 o 
  -8  15   9        4.37        2.44     11.10 o 
  -7  15   9       51.87       66.18     11.61 o 
  -6  15   9        0.56       -2.64     11.28 o 
  -5  15   9       18.87       16.91     11.11 o 
  -4  15   9        5.74       -1.27     11.05 o 
  -3  15   9        3.25        6.06     10.16 o 
  -2  15   9        1.51        4.79     10.54 o 
  -1  15   9        0.00       -2.44     10.60 o 
   0  15   9        6.68       25.32     10.60 o 
   1  15   9       19.91       26.39     10.87 o 
   2  15   9       18.80       -1.66     11.41 o 
   3  15   9       14.14        7.14     12.01 o 
   4  15   9        0.33        6.65     11.55 o 
   5  15   9       83.61      101.18     12.62 o 
   6  15   9        0.09       27.96     12.43 o 
   7  15   9      115.35      116.04     13.76 o 
   8  15   9        2.03        3.32     12.75 o 
   9  15   9       24.19       10.85     12.92 o 
  10  15   9        0.25       -8.70     13.22 o 
 -11  16   9        9.99        8.60     12.52 o 
 -10  16   9        0.85       13.49     12.10 o 
  -9  16   9        0.23        9.87     11.59 o 
  -8  16   9        0.05       -7.62     11.55 o 
  -7  16   9       13.00       30.79     11.39 o 
  -6  16   9        3.45        7.92     11.64 o 
  -5  16   9        7.44        6.16     11.43 o 
  -4  16   9       15.16       -1.17     11.63 o 
  -3  16   9       57.75       63.74     11.13 o 
  -2  16   9        6.17       -0.88     11.78 o 
  -1  16   9       12.45       -6.65     11.75 o 
   0  16   9       10.13       -6.35     11.93 o 
   1  16   9        0.55       20.04     11.51 o 
   2  16   9        0.21       11.34     11.47 o 
   3  16   9       22.29       31.87     11.95 o 
   4  16   9       14.99       11.63     12.22 o 
   5  16   9        0.32      -12.92     12.92 o 
   6  16   9       10.74       22.09     12.27 o 
   7  16   9        2.26       -5.87     13.25 o 
  -7  17   9       59.51       53.37     12.76 o 
  -6  17   9      107.79       87.69     13.99 o 
  -5  17   9        0.01       16.23     12.49 o 
  -4  17   9       27.74       45.26     11.95 o 
  -3  17   9       12.16       17.20     12.62 o 
  -2  17   9        3.85        9.19     12.37 o 
  -1  17   9       69.14      106.65     12.46 o 
   0  17   9       51.43       39.49     13.63 o 
   1  17   9        3.45       -2.05     12.86 o 
   2  17   9        0.27       -7.72     12.73 o 
   3  17   9       30.24       35.58     12.67 o 
   4  17   9       42.06       73.02     13.31 o 
 -23   0  10       11.56       18.77     13.31 o 
 -22   0  10        2.40      -11.14     12.15 o 
 -21   0  10        4.56       22.87     11.44 o 
 -20   0  10        7.24        8.90     11.10 o 
 -19   0  10        3.29        9.29     10.22 o 
 -18   0  10       64.46       57.97     10.63 o 
 -17   0  10        6.05       -2.64      9.46 o 
 -16   0  10      108.79      112.13     10.51 o 
 -15   0  10       77.97      110.76      9.80 o 
 -14   0  10        0.08        8.99      8.84 o 
 -13   0  10      402.78      356.42     11.85 o 
 -12   0  10      378.42      371.76     10.63 o 
 -11   0  10        3.20       -2.44      8.10 o 
 -10   0  10        0.15        8.41      7.55 o 
  -9   0  10      215.41      204.50      8.98 o 
  -8   0  10      727.17      720.36     17.92 o 
  -7   0  10      236.66      219.56      8.34 o 
  -6   0  10      962.73      981.56     21.46 o 
  -5   0  10      161.70      150.74      7.63 o 
  -4   0  10     1085.79     1041.48     20.89 o 
  -3   0  10        0.10       22.78      6.72 o 
  -2   0  10      174.27      188.77      7.18 o 
  -1   0  10       51.89       38.91      6.68 o 
   0   0  10       28.33       35.09      6.25 o 
   1   0  10      289.32      294.24      8.58 o 
   2   0  10      351.41      365.80      8.49 o 
   3   0  10        1.73       12.90      7.09 o 
   4   0  10       17.27       12.51      7.37 o 
   5   0  10        7.89       13.20      7.68 o 
   6   0  10      138.17      152.20      9.28 o 
   7   0  10       79.90       88.57      9.47 o 
   8   0  10      187.83      186.71      9.88 o 
   9   0  10        5.46        9.38      8.77 o 
  10   0  10       68.20       56.11      9.47 o 
  11   0  10       52.72       49.17     10.12 o 
  12   0  10       78.97       83.87     10.60 o 
  13   0  10        1.69        1.76      9.91 o 
  14   0  10       40.40       28.54     10.46 o 
  15   0  10        0.18       -8.99     10.75 o 
  16   0  10       56.48       57.68     11.84 o 
  17   0  10       44.86       26.30     12.12 o 
  18   0  10        7.46       -8.90     13.02 o 
  19   0  10        3.40        3.32     13.26 o 
  20   0  10       29.33       23.36     13.41 o 
 -23   1  10       10.60       17.40     14.13 o 
 -22   1  10       15.08        1.56     11.58 o 
 -21   1  10        5.54       -5.87      8.26 o 
 -20   1  10       13.70       24.05      7.89 o 
 -19   1  10        4.24       -4.89      7.58 o 
 -18   1  10        0.82       -6.16      7.16 o 
 -17   1  10       64.24       54.25      7.00 o 
 -16   1  10       72.19       70.09      7.09 o 
 -15   1  10      194.57      196.78      7.74 o 
 -14   1  10      277.41      269.90     10.76 o 
 -13   1  10      122.65      120.43      6.71 o 
 -12   1  10      302.37      285.74      8.87 o 
 -11   1  10       14.05        4.69      5.80 o 
 -10   1  10      126.09      140.47      5.93 o 
  -9   1  10      125.78      117.40      5.72 o 
  -8   1  10       95.18       91.40      5.33 o 
  -7   1  10       20.85       17.69      4.64 o 
  -6   1  10       17.49       17.50      4.88 o 
  -5   1  10      175.95      187.89      5.40 o 
  -4   1  10        1.28        8.21      4.35 o 
  -3   1  10       68.31       77.91      4.73 o 
  -2   1  10       17.17        9.78      4.56 o 
  -1   1  10        5.17       -0.29      8.51 o 
   0   1  10      129.32      127.37      5.06 o 
   1   1  10       40.71       33.04      5.57 o 
   2   1  10       41.35       44.48      4.99 o 
   3   1  10      411.58      436.48      7.26 o 
   4   1  10      266.98      275.38      8.45 o 
   5   1  10      570.32      566.49      9.57 o 
   6   1  10        1.57        6.65      6.04 o 
   7   1  10      100.84       98.93      6.37 o 
   8   1  10       28.32       20.24      6.27 o 
   9   1  10      100.51       86.51      6.54 o 
  10   1  10        4.42       -1.96      6.55 o 
  11   1  10       64.47       47.61      7.06 o 
  12   1  10       20.30       18.96      7.51 o 
  13   1  10        0.22      -10.75     14.72 o 
  14   1  10       38.40       41.55      7.67 o 
  15   1  10        6.82       -5.47      7.68 o 
  16   1  10        9.43        3.81      8.04 o 
  17   1  10       39.54       50.05      8.49 o 
  18   1  10       14.29       35.88      8.84 o 
  19   1  10       17.73       28.74      9.46 o 
  20   1  10        0.11       14.47      9.92 o 
 -23   2  10       10.21        9.97     13.44 o 
 -22   2  10       21.74       43.01     12.40 o 
 -21   2  10        1.23       18.48     11.63 o 
 -20   2  10        4.69        0.78     10.97 o 
 -19   2  10       36.63       25.51     11.03 o 
 -18   2  10        0.11       -5.18     10.17 o 
 -17   2  10       18.05       25.91      9.74 o 
 -16   2  10      167.68      134.12     10.83 o 
 -15   2  10      190.86      183.78     10.51 o 
 -14   2  10      206.34      192.19     10.67 o 
 -13   2  10       34.72       26.39      9.34 o 
 -12   2  10      411.79      384.08     10.88 o 
 -11   2  10        0.03        5.77      7.77 o 
 -10   2  10        9.83       -4.01      8.00 o 
  -9   2  10        7.64       14.66      7.11 o 
  -8   2  10       56.23       69.02      6.66 o 
  -7   2  10        6.89        0.49      6.72 o 
  -6   2  10      360.35      367.56      8.93 o 
  -5   2  10      217.87      224.84      8.14 o 
  -4   2  10      200.12      222.10      8.29 o 
  -3   2  10       12.90       12.22      6.24 o 
  -2   2  10      524.67      538.43     16.47 o 
  -1   2  10       86.20       80.26      6.88 o 
   0   2  10        3.65        4.01      6.21 o 
   1   2  10       84.63      115.25      7.28 o 
   2   2  10       19.60       17.89      6.90 o 
   3   2  10        2.18        3.52      7.26 o 
   4   2  10       33.39       33.73      7.60 o 
   5   2  10        4.40       -7.14      8.55 o 
   6   2  10      205.43      203.14      9.44 o 
   7   2  10        0.00        4.20      8.72 o 
   8   2  10        3.26       23.46      8.55 o 
   9   2  10      119.14      123.17      9.69 o 
  10   2  10       57.27       58.36      9.57 o 
  11   2  10      212.69      191.89     11.51 o 
  12   2  10       39.25       57.38     10.17 o 
  13   2  10       14.99       20.72      9.91 o 
  14   2  10        2.49       -8.80     10.77 o 
  15   2  10       30.67       36.85     10.98 o 
  16   2  10        0.01        1.86     11.37 o 
  17   2  10        2.20        4.69     11.58 o 
  18   2  10        0.00      -12.81     12.95 o 
  19   2  10        4.74        8.02     13.83 o 
 -23   3  10        5.27       -5.87     13.91 o 
 -22   3  10        8.29        8.50     12.70 o 
 -21   3  10       10.81       23.17     11.61 o 
 -20   3  10       26.87       11.24     12.04 o 
 -19   3  10       32.09       30.40     11.10 o 
 -18   3  10        3.36       -9.58     10.75 o 
 -17   3  10       16.81       24.24      9.96 o 
 -16   3  10       49.49       39.69      9.56 o 
 -15   3  10       22.19       17.20      9.76 o 
 -14   3  10       87.54       82.70      9.73 o 
 -13   3  10      214.42      197.37     10.63 o 
 -12   3  10      240.70      245.37     10.38 o 
 -11   3  10      238.85      221.71     10.06 o 
 -10   3  10        3.35       14.86      7.81 o 
  -9   3  10       24.80       25.22      7.26 o 
  -8   3  10        0.17        3.42      7.09 o 
  -7   3  10      162.32      166.67      7.62 o 
  -6   3  10       22.94       19.55      6.99 o 
  -5   3  10      394.25      415.46     11.81 o 
  -4   3  10      421.16      425.23     11.81 o 
  -3   3  10        0.03       14.57      6.17 o 
  -2   3  10      135.53      144.58      7.90 o 
  -1   3  10        7.32        5.08      6.57 o 
   0   3  10        1.41        7.04      6.42 o 
   1   3  10      108.40      118.28      7.49 o 
   2   3  10      324.38      330.12      9.78 o 
   3   3  10       19.58       31.87      7.83 o 
   4   3  10       20.04       15.54      8.98 o 
   5   3  10        1.07       -1.86      9.01 o 
   6   3  10       85.89       85.63      9.70 o 
   7   3  10      130.90      142.23     10.40 o 
   8   3  10      189.40      177.43     10.46 o 
   9   3  10        1.84       11.44      8.98 o 
  10   3  10       16.89       28.84      9.22 o 
  11   3  10      181.51      170.68     11.06 o 
  12   3  10       86.43       81.43     10.85 o 
  13   3  10       22.89       21.99     10.44 o 
  14   3  10       14.72        1.86     10.75 o 
  15   3  10       15.41       18.48     11.12 o 
  16   3  10        0.65       -6.06     11.72 o 
  17   3  10       79.99       89.15     13.06 o 
  18   3  10        5.41       -7.04     12.85 o 
  19   3  10        0.27        8.21     13.26 o 
 -23   4  10       34.20       40.57     13.51 o 
 -22   4  10       22.83       22.97     12.82 o 
 -21   4  10       55.42       65.01     12.55 o 
 -20   4  10       98.52      101.86     12.55 o 
 -19   4  10       79.06       81.72     12.09 o 
 -18   4  10       55.16       87.39     10.28 o 
 -17   4  10        0.01       -8.41      9.92 o 
 -16   4  10      196.36      228.06     10.71 o 
 -15   4  10      132.34      132.85     10.00 o 
 -14   4  10      383.30      396.49     11.96 o 
 -13   4  10      590.61      604.81     14.91 o 
 -12   4  10     1502.39     1576.20     22.79 o 
 -11   4  10      136.36      122.29      9.64 o 
 -10   4  10      934.97      972.76     20.22 o 
  -9   4  10       33.26       52.69      8.15 o 
  -8   4  10      706.28      674.41     17.38 o 
  -7   4  10      309.67      319.17      9.49 o 
  -6   4  10        7.58       12.71      7.09 o 
  -5   4  10      466.79      459.25     11.36 o 
  -4   4  10      235.93      281.44     10.20 o 
  -3   4  10      628.78      606.47     16.62 o 
  -2   4  10      135.92      115.74      7.74 o 
  -1   4  10        9.88        1.56      6.93 o 
   0   4  10      255.59      251.72      8.65 o 
   1   4  10      480.59      445.37     13.06 o 
   2   4  10      534.55      550.17     15.88 o 
   3   4  10       19.02       32.16      8.29 o 
   4   4  10      335.83      335.10     11.24 o 
   5   4  10      726.23      684.77     17.61 o 
   6   4  10      544.67      536.09     16.67 o 
   7   4  10      228.63      236.86     11.35 o 
   8   4  10      335.77      339.41     11.64 o 
   9   4  10       21.18       21.21      8.95 o 
  10   4  10        1.37        3.52      9.25 o 
  11   4  10       30.28       22.58     10.09 o 
  12   4  10       22.51       10.66     10.42 o 
  13   4  10      105.10       93.45     11.87 o 
  14   4  10       28.63       53.28     11.35 o 
  15   4  10       14.39       -4.20     12.12 o 
  16   4  10       19.20       14.37     12.69 o 
  17   4  10       19.29       10.26     12.88 o 
  18   4  10        3.42        0.98     12.89 o 
  19   4  10        1.26       -2.44     13.87 o 
 -22   5  10        1.60       -7.62     12.56 o 
 -21   5  10        0.05      -12.51     12.53 o 
 -20   5  10        1.42       16.62     11.22 o 
 -19   5  10        9.53       28.54     10.93 o 
 -18   5  10        9.09       -7.23     10.77 o 
 -17   5  10       65.47       76.35     10.55 o 
 -16   5  10       41.89       40.76      9.91 o 
 -15   5  10        9.37       -4.40      9.97 o 
 -14   5  10      108.46      122.29     10.31 o 
 -13   5  10      350.59      354.95     11.53 o 
 -12   5  10      654.63      644.69     15.95 o 
 -11   5  10      171.51      151.72     10.54 o 
 -10   5  10      312.66      314.97     11.53 o 
  -9   5  10      322.76      324.55     10.57 o 
  -8   5  10       49.16       59.63      8.73 o 
  -7   5  10       43.86       32.16      8.20 o 
  -6   5  10        1.76       -0.49      7.79 o 
  -5   5  10      174.77      194.14      8.97 o 
  -4   5  10        3.96        6.65      7.22 o 
  -3   5  10      241.27      240.48      8.65 o 
  -2   5  10      141.26      151.62      8.26 o 
  -1   5  10       49.54       37.05      7.51 o 
   0   5  10      285.82      239.99      8.63 o 
   1   5  10       32.00       33.33      8.42 o 
   2   5  10       24.75       30.01      8.52 o 
   3   5  10      613.65      594.45     14.69 o 
   4   5  10     1608.50     1602.30     25.45 o 
   5   5  10      440.89      449.77     11.99 o 
   6   5  10       11.18       22.87      9.69 o 
   7   5  10      288.26      282.51     11.85 o 
   8   5  10        6.07       -4.30      9.56 o 
   9   5  10       41.37       28.64      9.73 o 
  10   5  10      170.45      168.33     10.79 o 
  11   5  10        0.06       -8.02     10.62 o 
  12   5  10       30.94       30.60     10.63 o 
  13   5  10       10.76       13.29     10.83 o 
  14   5  10       18.29       -1.27     11.78 o 
  15   5  10      148.24      155.04     12.88 o 
  16   5  10        3.80      -11.63     12.59 o 
  17   5  10        0.12      -11.24     12.70 o 
  18   5  10       53.08       65.40     13.65 o 
  19   5  10       12.41       -8.90     14.41 o 
 -22   6  10       39.82       57.97     13.53 o 
 -21   6  10        0.48       11.24     12.27 o 
 -20   6  10        0.00      -11.97     11.97 o 
 -19   6  10        3.40      -10.85     11.72 o 
 -18   6  10       40.52       23.66     11.49 o 
 -17   6  10      193.99      194.73     12.35 o 
 -16   6  10        2.24       -1.47     10.31 o 
 -15   6  10        0.00        4.59      9.42 o 
 -14   6  10        0.88       -0.78      8.98 o 
 -13   6  10       18.20       19.06      9.53 o 
 -12   6  10      768.38      723.88     16.17 o 
 -11   6  10      466.57      435.60     12.49 o 
 -10   6  10      509.24      545.96     13.55 o 
  -9   6  10     1234.31     1208.15     21.51 o 
  -8   6  10     1087.68      993.29     19.85 o 
  -7   6  10        6.31       12.02      7.98 o 
  -6   6  10      865.38      856.04     19.20 o 
  -5   6  10     1760.97     1725.47     25.37 o 
  -4   6  10      241.12      229.72      9.22 o 
  -3   6  10      700.12      735.51     18.81 o 
  -2   6  10       18.30       27.18      7.93 o 
  -1   6  10       19.87       28.74      8.09 o 
   0   6  10      375.92      364.24     10.23 o 
   1   6  10       57.23       67.84      8.50 o 
   2   6  10       78.64       90.52      9.19 o 
   3   6  10       87.28       88.76     10.28 o 
   4   6  10      221.36      206.17     10.97 o 
   5   6  10       47.35       40.08     10.00 o 
   6   6  10       96.11       85.14     10.40 o 
   7   6  10        0.87        9.09      9.13 o 
   8   6  10       28.31       40.67      9.82 o 
   9   6  10      475.66      518.20     13.16 o 
  10   6  10        6.94       -6.26     10.40 o 
  11   6  10        0.00       -2.05      9.95 o 
  12   6  10        4.06       17.79     10.31 o 
  13   6  10        4.47       -6.06     11.20 o 
  14   6  10       41.11       21.12     12.06 o 
  15   6  10       48.04       59.24     12.22 o 
  16   6  10       26.24       33.33     12.85 o 
  17   6  10       41.25       30.89     13.17 o 
  18   6  10       20.03       38.52     13.56 o 
 -21   7  10       15.42        4.99     13.18 o 
 -20   7  10        3.38        4.30     12.30 o 
 -19   7  10        9.91       22.29     11.29 o 
 -18   7  10        6.88       -7.82     11.35 o 
 -17   7  10       45.82       43.50     11.46 o 
 -16   7  10        7.75        6.16     10.24 o 
 -15   7  10      101.66      101.76     10.71 o 
 -14   7  10      131.53      144.29      9.99 o 
 -13   7  10        0.25        4.20      9.19 o 
 -12   7  10      130.71      155.14      9.86 o 
 -11   7  10      237.20      259.44     10.64 o 
 -10   7  10       68.82       67.45      9.36 o 
  -9   7  10       90.92       84.85      9.17 o 
  -8   7  10       94.89       62.56      9.63 o 
  -7   7  10       32.43       36.95      8.42 o 
  -6   7  10      892.85      831.80     18.94 o 
  -5   7  10      358.75      360.81     10.97 o 
  -4   7  10      618.47      575.58     15.80 o 
  -3   7  10        1.33        9.09      7.87 o 
  -2   7  10       20.30       24.44      8.20 o 
  -1   7  10      272.02      274.79      9.91 o 
   0   7  10      575.58      551.73     12.62 o 
   1   7  10      121.71      117.21      9.25 o 
   2   7  10        3.10        5.28      8.91 o 
   3   7  10      199.70      241.36     10.57 o 
   4   7  10       41.65       65.40      9.72 o 
   5   7  10       10.35       -6.55      9.63 o 
   6   7  10       85.85      100.49      9.56 o 
   7   7  10       88.40       63.83     10.32 o 
   8   7  10      384.14      385.84     12.30 o 
   9   7  10        1.32        2.44     10.28 o 
  10   7  10      155.15      151.62     10.77 o 
  11   7  10        2.57       -8.70     11.00 o 
  12   7  10        3.28       10.56     10.67 o 
  13   7  10       21.14       15.15     11.49 o 
  14   7  10       16.72       15.93     11.67 o 
  15   7  10       13.18       18.28     12.15 o 
  16   7  10        7.98       27.86     12.67 o 
  17   7  10        9.20        5.08     12.92 o 
  18   7  10        4.64        9.87     13.71 o 
 -21   8  10       37.28       23.46     13.71 o 
 -20   8  10       14.09        9.68     12.50 o 
 -19   8  10        0.51       15.93     11.41 o 
 -18   8  10       25.82       25.61     11.49 o 
 -17   8  10      125.41      123.37     12.14 o 
 -16   8  10       58.45       50.73     11.10 o 
 -15   8  10       10.25       20.72     10.20 o 
 -14   8  10       17.59       -2.05     10.40 o 
 -13   8  10      200.46      191.11     10.74 o 
 -12   8  10        3.10       -1.27      9.14 o 
 -11   8  10       11.45       17.50      8.49 o 
 -10   8  10      161.32      177.23     10.48 o 
  -9   8  10       41.20       21.51      9.25 o 
  -8   8  10        0.00       -4.89      8.65 o 
  -7   8  10       79.58      101.37      9.01 o 
  -6   8  10       25.17       19.45      8.75 o 
  -5   8  10        1.97       12.71      7.87 o 
  -4   8  10       28.25       32.06      8.10 o 
  -3   8  10       72.40       83.39      8.38 o 
  -2   8  10       11.37        3.91      8.43 o 
  -1   8  10        0.80        1.27      8.76 o 
   0   8  10       59.56       47.70      9.15 o 
   1   8  10      352.09      327.48     11.57 o 
   2   8  10      442.18      437.16     12.30 o 
   3   8  10        0.08       -2.64      9.26 o 
   4   8  10      153.42      167.06     10.42 o 
   5   8  10       28.17       44.58      9.34 o 
   6   8  10        8.29       12.81      9.22 o 
   7   8  10       39.99       41.45      9.80 o 
   8   8  10       10.16        3.42     10.13 o 
   9   8  10        7.22       -5.47     10.02 o 
  10   8  10        4.25       -8.70     10.63 o 
  11   8  10       30.32       44.77     11.13 o 
  12   8  10       78.71       80.55     12.29 o 
  13   8  10        0.46       -2.15     11.37 o 
  14   8  10       12.52        8.70     12.40 o 
  15   8  10       92.43       81.63     13.19 o 
  16   8  10        1.77        2.05     12.93 o 
  17   8  10       14.23       11.14     13.83 o 
 -20   9  10        6.31       28.35     12.37 o 
 -19   9  10       18.36        4.30     12.92 o 
 -18   9  10       10.27       21.41     11.78 o 
 -17   9  10       18.70       26.10     12.10 o 
 -16   9  10       27.93       37.44     11.01 o 
 -15   9  10       86.78       76.74     11.26 o 
 -14   9  10       43.45       48.19     10.25 o 
 -13   9  10        0.50       -9.68      9.82 o 
 -12   9  10        2.99       16.91      8.79 o 
 -11   9  10        0.03       -7.33      8.84 o 
 -10   9  10        8.45       32.55      8.67 o 
  -9   9  10       20.77       21.70      8.86 o 
  -8   9  10      200.80      200.50     10.67 o 
  -7   9  10       70.09       78.60      9.16 o 
  -6   9  10      477.32      468.64     12.86 o 
  -5   9  10      201.33      208.51      9.53 o 
  -4   9  10       30.08       35.29      8.84 o 
  -3   9  10        7.12       -1.66      8.55 o 
  -2   9  10       23.92       20.53      9.14 o 
  -1   9  10        2.15        2.35      8.89 o 
   0   9  10      226.94      215.26     10.98 o 
   1   9  10      220.66      208.90     10.94 o 
   2   9  10      164.36      165.79     10.12 o 
   3   9  10       37.94       40.67      9.40 o 
   4   9  10        1.11       -9.19      9.42 o 
   5   9  10       55.56       44.97     10.16 o 
   6   9  10       30.75       41.06      9.51 o 
   7   9  10        0.19       -9.78      9.81 o 
   8   9  10       66.80       86.02     10.51 o 
   9   9  10        4.68       -8.90     11.16 o 
  10   9  10       16.28       33.82     10.90 o 
  11   9  10       73.69       54.45     12.25 o 
  12   9  10       79.85       69.80     12.08 o 
  13   9  10        0.00       19.75     11.57 o 
  14   9  10       33.21       42.72     12.32 o 
  15   9  10       12.40       29.52     12.85 o 
  16   9  10        0.16        2.64     12.95 o 
 -19  10  10        5.52       22.09     12.24 o 
 -18  10  10       19.62       21.31     12.51 o 
 -17  10  10       15.32       17.20     11.62 o 
 -16  10  10        0.71       -1.47     11.32 o 
 -15  10  10        3.60       12.02     10.85 o 
 -14  10  10        0.20       -7.33     10.38 o 
 -13  10  10       22.06       36.66     10.05 o 
 -12  10  10       17.88       31.97      8.92 o 
 -11  10  10      179.40      170.19     11.13 o 
 -10  10  10       15.75       17.89      9.38 o 
  -9  10  10      104.20      108.21     10.02 o 
  -8  10  10       11.92       12.22      9.46 o 
  -7  10  10       22.35        7.14      9.21 o 
  -6  10  10        0.07       -2.83      9.01 o 
  -5  10  10       31.20       31.18      9.01 o 
  -4  10  10       40.79       25.22      9.19 o 
  -3  10  10        0.63       -1.08      9.17 o 
  -2  10  10       94.42       70.77     10.20 o 
  -1  10  10      107.47      122.49     10.53 o 
   0  10  10      135.66      128.16     10.12 o 
   1  10  10       23.05       18.87      9.42 o 
   2  10  10        2.03        4.59      9.56 o 
   3  10  10      139.75      152.69     10.48 o 
   4  10  10       89.97       99.22     10.16 o 
   5  10  10       77.25       86.81     10.37 o 
   6  10  10       16.86        1.27      9.66 o 
   7  10  10        5.65       11.44     10.28 o 
   8  10  10       12.88       30.11     10.48 o 
   9  10  10       32.52       43.79     10.70 o 
  10  10  10        1.08      -10.95     11.01 o 
  11  10  10      114.11      106.75     12.55 o 
  12  10  10        3.94       32.16     11.12 o 
  13  10  10       35.00       46.14     12.66 o 
  14  10  10        1.67        7.72     12.92 o 
  15  10  10        3.72        1.17     13.35 o 
 -18  11  10        0.66       -0.88     12.47 o 
 -17  11  10        3.77       22.97     12.34 o 
 -16  11  10       43.46       48.88     12.37 o 
 -15  11  10       67.49       61.59     12.34 o 
 -14  11  10       17.03       -2.74     11.38 o 
 -13  11  10        3.35       29.33     10.17 o 
 -12  11  10        0.09        4.40     10.20 o 
 -11  11  10       33.98       38.22     10.25 o 
 -10  11  10        5.16       23.95      9.08 o 
  -9  11  10        1.60        0.49      8.79 o 
  -8  11  10        5.61       23.95      9.04 o 
  -7  11  10        4.13        9.78      8.55 o 
  -6  11  10       16.00       24.34      8.86 o 
  -5  11  10       18.47       12.12      8.93 o 
  -4  11  10       62.46       71.75      9.58 o 
  -3  11  10       17.87       15.74      9.17 o 
  -2  11  10        8.00        4.01      9.50 o 
  -1  11  10       46.10       36.56      9.88 o 
   0  11  10      198.92      167.85     10.61 o 
   1  11  10       19.69       20.33      9.66 o 
   2  11  10       83.09       86.42     10.09 o 
   3  11  10        0.00        3.32      9.47 o 
   4  11  10       11.08       13.39     10.00 o 
   5  11  10        8.62       18.38      9.60 o 
   6  11  10        9.82       12.90     10.28 o 
   7  11  10        7.27        9.97     10.60 o 
   8  11  10       49.66       74.59     11.49 o 
   9  11  10        0.11        4.79     10.98 o 
  10  11  10       48.15       47.90     12.49 o 
  11  11  10        4.13       -9.38     11.96 o 
  12  11  10       32.49       29.72     12.50 o 
  13  11  10        8.54       27.76     12.78 o 
  14  11  10        1.03       26.59     12.83 o 
 -17  12  10       25.81       31.67     12.95 o 
 -16  12  10        7.91       -8.11     12.78 o 
 -15  12  10        0.84        3.23     11.59 o 
 -14  12  10        5.99       -0.88     11.26 o 
 -13  12  10       14.88       29.42     10.98 o 
 -12  12  10       10.45       31.87     10.70 o 
 -11  12  10        0.01        0.98     10.23 o 
 -10  12  10        0.21       -3.42      9.85 o 
  -9  12  10        5.80       16.72      9.20 o 
  -8  12  10        3.47       17.89      9.57 o 
  -7  12  10        1.74        4.89      9.56 o 
  -6  12  10       50.15       60.12      9.88 o 
  -5  12  10       26.08       26.39      9.65 o 
  -4  12  10       45.02       46.24      9.97 o 
  -3  12  10       52.30       57.68     10.39 o 
  -2  12  10       37.41       47.90     10.28 o 
  -1  12  10       97.13      120.34     10.37 o 
   0  12  10        7.60       -0.59     10.20 o 
   1  12  10        2.22       -7.82     10.16 o 
   2  12  10        6.65       30.30      9.66 o 
   3  12  10        5.72        5.47     10.10 o 
   4  12  10       12.35        6.75     10.24 o 
   5  12  10        0.78       15.54     10.31 o 
   6  12  10        6.71       29.13     10.35 o 
   7  12  10        1.46      -10.95     11.00 o 
   8  12  10       29.84       26.20     11.23 o 
   9  12  10        0.01       -8.02     11.90 o 
  10  12  10        1.13       -9.09     12.22 o 
  11  12  10        0.22      -12.58     12.58 o 
  12  12  10        4.28        3.13     12.70 o 
  13  12  10        5.41       -7.82     12.76 o 
 -16  13  10        3.19       11.44     12.20 o 
 -15  13  10        5.98       -4.79     12.06 o 
 -14  13  10        1.20        2.64     11.16 o 
 -13  13  10        2.84       18.96     11.15 o 
 -12  13  10       37.36       24.63     11.85 o 
 -11  13  10        0.72       -7.33     10.96 o 
 -10  13  10       22.97       31.67     11.28 o 
  -9  13  10       68.87       81.04     10.98 o 
  -8  13  10        3.57        3.81     10.23 o 
  -7  13  10       23.84       17.30     10.46 o 
  -6  13  10       26.86       48.39      9.95 o 
  -5  13  10        6.35        4.59      9.99 o 
  -4  13  10        4.63        8.80      9.73 o 
  -3  13  10       18.39       28.06      9.51 o 
  -2  13  10       37.01       58.07     10.31 o 
  -1  13  10       12.88       15.05      9.95 o 
   0  13  10       78.48       78.11     10.58 o 
   1  13  10       31.48       49.46      9.92 o 
   2  13  10        0.15        8.31      9.86 o 
   3  13  10       14.99       12.51     10.43 o 
   4  13  10        0.01      -10.17     10.28 o 
   5  13  10        0.33       -3.81     10.63 o 
   6  13  10        7.21       -8.90     11.46 o 
   7  13  10       49.97       49.86     11.39 o 
   8  13  10        4.72       -4.99     12.07 o 
   9  13  10        2.08       -9.78     11.97 o 
  10  13  10        4.67       -9.58     12.27 o 
  11  13  10       58.01       48.29     13.13 o 
  12  13  10        1.95       -3.42     13.11 o 
 -14  14  10       28.10       56.21     12.20 o 
 -13  14  10        9.23       17.30     12.08 o 
 -12  14  10      107.60      114.47     12.80 o 
 -11  14  10       52.27       58.56     12.22 o 
 -10  14  10       24.29       15.25     11.90 o 
  -9  14  10       57.10       67.26     11.91 o 
  -8  14  10       56.25       52.69     11.31 o 
  -7  14  10       10.98       26.69     10.96 o 
  -6  14  10       21.45       42.23     10.24 o 
  -5  14  10       22.00       10.36     10.44 o 
  -4  14  10       42.59       48.10     10.64 o 
  -3  14  10        5.58       -0.20     10.40 o 
  -2  14  10        3.95       12.41     10.68 o 
  -1  14  10       44.83       40.86     10.94 o 
   0  14  10       13.42        6.45     10.90 o 
   1  14  10        5.05        0.98     10.77 o 
   2  14  10        1.52       11.05     10.75 o 
   3  14  10       35.03       48.98     10.88 o 
   4  14  10        7.69       12.12     11.42 o 
   5  14  10       40.50       69.31     11.63 o 
   6  14  10       12.75       14.08     11.72 o 
   7  14  10        0.34        6.26     12.08 o 
   8  14  10       33.27       38.22     12.25 o 
   9  14  10       36.87       63.05     12.27 o 
  10  14  10        0.29        5.08     12.27 o 
 -12  15  10        1.68      -11.14     12.25 o 
 -11  15  10        1.72      -11.14     12.39 o 
 -10  15  10        3.70       -1.08     11.78 o 
  -9  15  10        1.71        2.54     11.91 o 
  -8  15  10       33.59       50.93     11.87 o 
  -7  15  10        1.34       -6.55     11.37 o 
  -6  15  10       11.46        9.19     10.90 o 
  -5  15  10       34.05       13.39     11.66 o 
  -4  15  10        0.62       13.88     11.41 o 
  -3  15  10        5.61       -4.89     11.19 o 
  -2  15  10        1.65      -10.95     11.42 o 
  -1  15  10        0.33      -11.34     11.37 o 
   0  15  10       25.96       37.83     11.01 o 
   1  15  10       11.44       24.83     11.18 o 
   2  15  10        0.27        3.03     11.23 o 
   3  15  10        0.28        0.20     11.07 o 
   4  15  10        3.13       -1.27     11.55 o 
   5  15  10       16.32       14.76     11.82 o 
   6  15  10       70.22       95.80     12.27 o 
   7  15  10       26.54       36.76     12.51 o 
   8  15  10       84.30       75.96     14.15 o 
  -9  16  10        1.11        4.20     11.82 o 
  -8  16  10        6.48        5.67     12.03 o 
  -7  16  10        2.79       23.36     10.93 o 
  -6  16  10       19.29       -5.96     12.40 o 
  -5  16  10       14.65        9.48     11.82 o 
  -4  16  10       13.58       23.66     11.47 o 
  -3  16  10        1.75       20.43     11.03 o 
  -2  16  10       13.68        6.45     11.62 o 
  -1  16  10        6.43        0.39     11.90 o 
   0  16  10        6.23       15.64     12.00 o 
   1  16  10       48.16       53.57     13.17 o 
   2  16  10        4.32        7.23     12.06 o 
   3  16  10        5.02       10.07     12.35 o 
   4  16  10        4.92       30.99     11.71 o 
   5  16  10        9.88       17.69     13.16 o 
  -2  17  10        4.57       -8.31     13.19 o 
 -23   1  11        8.59       11.73      9.28 o 
 -22   1  11        7.15       17.11      8.95 o 
 -21   1  11        3.03       -8.50      8.94 o 
 -20   1  11        9.38       27.57      7.77 o 
 -19   1  11        0.08       11.63      7.48 o 
 -18   1  11       23.57       27.66      7.41 o 
 -17   1  11       35.38       48.98      7.16 o 
 -16   1  11        1.65       -1.66     11.39 o 
 -15   1  11       28.80       41.94      6.95 o 
 -14   1  11      387.07      356.71      8.68 o 
 -13   1  11       21.71       15.74      6.87 o 
 -12   1  11      213.84      201.47      7.77 o 
 -11   1  11       42.22       33.04      6.34 o 
 -10   1  11      148.12      149.66      7.09 o 
  -9   1  11      114.92      115.64      6.25 o 
  -8   1  11       37.50       25.42     10.28 o 
  -7   1  11       81.18       86.22      5.71 o 
  -6   1  11        0.96       13.20      8.19 o 
  -5   1  11       56.09       58.07      5.27 o 
  -4   1  11       97.11      100.10      5.34 o 
  -3   1  11      193.41      186.03      5.82 o 
  -2   1  11       46.13       44.58      5.25 o 
  -1   1  11        0.38       -1.96      4.65 o 
   0   1  11       27.05       26.39      4.95 o 
   1   1  11       99.88       99.32      8.97 o 
   2   1  11        4.33        8.02      5.17 o 
   3   1  11      136.41      139.20      6.18 o 
   4   1  11       87.12       84.07      6.31 o 
   5   1  11       35.99       37.93      6.27 o 
   6   1  11       17.39       32.45     10.97 o 
   7   1  11       36.02       22.87      6.59 o 
   8   1  11       15.28       20.43      9.40 o 
   9   1  11      106.48      125.03     12.57 o 
  10   1  11       89.80       85.54      7.19 o 
  11   1  11        5.27       -4.40      7.20 o 
  12   1  11      128.04      132.65      8.02 o 
  13   1  11       19.99       13.59      7.42 o 
  14   1  11       15.26       20.14      7.64 o 
  15   1  11        1.23       -5.28      8.02 o 
  16   1  11       10.21       13.20      8.51 o 
  17   1  11        3.91       -4.50      9.08 o 
  18   1  11       17.67       16.23      9.39 o 
 -23   2  11        9.04       -8.99     13.61 o 
 -22   2  11       13.25       13.49     13.05 o 
 -21   2  11        0.04        4.40     11.57 o 
 -20   2  11        1.48       -0.29     11.32 o 
 -19   2  11       21.89       35.00     10.93 o 
 -18   2  11       29.77       37.05     10.48 o 
 -17   2  11        4.09       14.27     10.06 o 
 -16   2  11       34.06        8.60     10.48 o 
 -15   2  11       68.40       63.35     10.22 o 
 -14   2  11       83.09       97.17      9.82 o 
 -13   2  11      102.69      107.53     10.16 o 
 -12   2  11       83.60       86.61      9.84 o 
 -11   2  11      239.83      215.16      9.95 o 
 -10   2  11       51.33       56.40      8.19 o 
  -9   2  11       40.84       58.26      7.83 o 
  -8   2  11       12.53       11.05      7.20 o 
  -7   2  11      131.74      142.23      8.15 o 
  -6   2  11        8.13        7.72      7.29 o 
  -5   2  11      319.38      314.28      9.36 o 
  -4   2  11        0.12       -6.55      6.93 o 
  -3   2  11       15.02       14.86      7.09 o 
  -2   2  11       21.38       12.32      7.14 o 
  -1   2  11      246.67      271.37      8.79 o 
   0   2  11       66.61       67.94      7.63 o 
   1   2  11      206.11      193.16      8.55 o 
   2   2  11        2.28        8.99      7.58 o 
   3   2  11      109.13       99.42      8.97 o 
   4   2  11       79.31       60.80      9.31 o 
   5   2  11        1.22        6.65      9.28 o 
   6   2  11       17.17       24.93      9.04 o 
   7   2  11       13.15       13.78      9.15 o 
   8   2  11        3.65       15.35      9.24 o 
   9   2  11        2.86       -9.09      9.92 o 
  10   2  11       18.85       22.29      9.46 o 
  11   2  11       16.21       24.44      9.57 o 
  12   2  11       34.30       33.53     10.64 o 
  13   2  11        4.23       26.69     10.51 o 
  14   2  11       10.85        0.59     11.10 o 
  15   2  11       10.23       15.45     11.51 o 
  16   2  11        5.95       22.39     12.08 o 
  17   2  11        6.02        0.98     13.06 o 
  18   2  11       62.26       46.24     14.49 o 
 -22   3  11       72.03       90.03     13.76 o 
 -21   3  11        3.62      -10.36     12.46 o 
 -20   3  11        8.01       18.28     11.33 o 
 -19   3  11       10.38       -3.81     11.29 o 
 -18   3  11       34.62       32.26     11.13 o 
 -17   3  11        1.00        4.50      9.95 o 
 -16   3  11        6.97        0.29      9.72 o 
 -15   3  11      105.59       84.36     10.16 o 
 -14   3  11       46.37       48.58     10.13 o 
 -13   3  11       20.49        9.68      9.74 o 
 -12   3  11      134.52      142.23     10.23 o 
 -11   3  11      271.66      257.10     10.66 o 
 -10   3  11      269.52      259.83     10.09 o 
  -9   3  11        6.09       -5.18      8.10 o 
  -8   3  11        0.07       -7.79      7.79 o 
  -7   3  11      163.72      162.08      8.46 o 
  -6   3  11       57.06       51.32      7.46 o 
  -5   3  11       44.54       54.94      7.16 o 
  -4   3  11      287.19      252.11      9.21 o 
  -3   3  11       42.91       56.80      7.48 o 
  -2   3  11       13.87       22.39      6.92 o 
  -1   3  11      114.52      123.86      7.74 o 
   0   3  11        5.20       -3.62      7.39 o 
   1   3  11        0.60       -1.76      7.79 o 
   2   3  11      129.47      124.05      9.11 o 
   3   3  11     1353.19     1365.74     24.60 o 
   4   3  11      125.78      108.80     10.00 o 
   5   3  11     2129.06     2146.11     29.12 o 
   6   3  11        2.06       -8.31      9.65 o 
   7   3  11       22.50       27.47      9.74 o 
   8   3  11       18.18        9.29      9.51 o 
   9   3  11        1.38        2.35      9.36 o 
  10   3  11        0.10       -3.71     10.00 o 
  11   3  11       10.37       -2.54      9.85 o 
  12   3  11        0.96        6.55     10.23 o 
  13   3  11        0.00        2.54     10.87 o 
  14   3  11       24.17       25.71     11.42 o 
  15   3  11       87.69       84.75     12.85 o 
  16   3  11        5.63        6.26     12.32 o 
  17   3  11        7.24       -6.65     12.73 o 
  18   3  11       17.65       20.24     13.72 o 
 -22   4  11        5.36        7.04     13.09 o 
 -21   4  11        1.32        0.10     12.10 o 
 -20   4  11        6.36       12.41     11.41 o 
 -19   4  11       12.53       31.48     11.36 o 
 -18   4  11        1.06       12.22     10.32 o 
 -17   4  11        6.71       18.48     10.19 o 
 -16   4  11       41.06       34.90     10.57 o 
 -15   4  11       43.44       38.03      9.91 o 
 -14   4  11        1.71       -2.44      9.46 o 
 -13   4  11        4.21        2.74      9.47 o 
 -12   4  11       45.41       42.91      9.69 o 
 -11   4  11       11.54        6.94      9.63 o 
 -10   4  11       25.40       27.76      9.33 o 
  -9   4  11        3.43        9.78      8.37 o 
  -8   4  11       71.65       70.09      8.63 o 
  -7   4  11       12.61        5.57      7.80 o 
  -6   4  11        0.00        2.44      7.21 o 
  -5   4  11        6.48        5.57      7.18 o 
  -4   4  11        0.23       -0.78      7.16 o 
  -3   4  11        5.84       -3.32      7.51 o 
  -2   4  11        2.40       -5.28      7.55 o 
  -1   4  11        0.01       16.72      6.93 o 
   0   4  11       12.38       10.95      7.49 o 
   1   4  11      192.20      171.17      9.38 o 
   2   4  11       11.69        1.27      8.59 o 
   3   4  11      129.17      122.68     10.00 o 
   4   4  11      214.22      217.51     11.36 o 
   5   4  11       13.14       21.70      9.80 o 
   6   4  11      350.41      348.79     12.29 o 
   7   4  11       42.42       38.12      9.58 o 
   8   4  11       33.19       18.38      9.78 o 
   9   4  11       80.63       90.52     10.04 o 
  10   4  11       13.40       26.59      9.92 o 
  11   4  11        5.44        0.20     10.05 o 
  12   4  11        1.11        4.69     10.51 o 
  13   4  11        0.02        0.59     10.96 o 
  14   4  11        9.95       19.36     15.80 o 
  15   4  11        2.83      -10.17     12.03 o 
  16   4  11       18.78       17.20     12.88 o 
  17   4  11       12.47        1.96     13.06 o 
  18   4  11        2.38        1.76     14.06 o 
 -22   5  11       56.18       56.99     13.81 o 
 -21   5  11        5.07      -11.24     12.78 o 
 -20   5  11        6.25       25.32     11.75 o 
 -19   5  11        8.64        8.31     11.33 o 
 -18   5  11        1.46       22.68     10.28 o 
 -17   5  11        8.26       -4.20     10.80 o 
 -16   5  11       34.56       21.31     10.40 o 
 -15   5  11       61.21       73.81      9.70 o 
 -14   5  11       55.97       62.95      9.27 o 
 -13   5  11        2.54        4.79      8.89 o 
 -12   5  11       50.73       45.65      9.46 o 
 -11   5  11      243.50      244.49     10.97 o 
 -10   5  11      131.56      148.69     10.15 o 
  -9   5  11        0.62       -2.74      9.27 o 
  -8   5  11      232.19      251.91     10.06 o 
  -7   5  11       21.02       15.74      8.33 o 
  -6   5  11       77.82       69.89      8.22 o 
  -5   5  11       64.43       53.57      8.63 o 
  -4   5  11      693.29      725.83     17.81 o 
  -3   5  11       60.83       59.14      8.65 o 
  -2   5  11      139.59      132.16      9.08 o 
  -1   5  11       61.95       56.70      8.23 o 
   0   5  11        0.65        2.15      7.55 o 
   1   5  11        9.30       12.32      8.40 o 
   2   5  11      271.03      274.20     10.55 o 
   3   5  11       27.05       21.21      9.65 o 
   4   5  11        0.61        0.68      9.72 o 
   5   5  11      488.83      493.37     12.78 o 
   6   5  11        1.17        3.52      9.64 o 
   7   5  11       15.54       12.12      9.67 o 
   8   5  11       10.31       -0.98      9.47 o 
   9   5  11       78.78       53.47     10.71 o 
  10   5  11       46.62       35.39     10.12 o 
  11   5  11       49.66       51.91     10.46 o 
  12   5  11       79.55       97.27     11.11 o 
  13   5  11       19.99       11.93     11.93 o 
  14   5  11       23.19       30.89     11.55 o 
  15   5  11       11.89        7.43     12.12 o 
  16   5  11        2.04       -6.26     12.51 o 
  17   5  11        5.03       11.83     12.97 o 
 -21   6  11        8.44        5.47     13.05 o 
 -20   6  11       42.75       44.97     13.25 o 
 -19   6  11        6.22        6.84     11.95 o 
 -18   6  11        2.08       -2.64     10.90 o 
 -17   6  11        0.01      -11.24     11.24 o 
 -16   6  11      155.38      180.94     12.21 o 
 -15   6  11       13.38       12.81     10.38 o 
 -14   6  11       11.11       22.19      9.38 o 
 -13   6  11        4.96        1.08      9.43 o 
 -12   6  11        5.83       -6.94      9.50 o 
 -11   6  11       17.87       20.63      9.19 o 
 -10   6  11      331.17      329.24     11.49 o 
  -9   6  11      750.60      756.62     17.48 o 
  -8   6  11       45.41       40.18      9.42 o 
  -7   6  11       94.39       94.04      9.16 o 
  -6   6  11      140.55      134.02      9.17 o 
  -5   6  11      243.00      215.65     10.10 o 
  -4   6  11        1.54       -6.16      8.33 o 
  -3   6  11       71.67       68.14      8.38 o 
  -2   6  11       24.98       31.97      8.06 o 
  -1   6  11       17.33        7.92      8.26 o 
   0   6  11       42.96       46.82      8.69 o 
   1   6  11       34.41       35.39      9.04 o 
   2   6  11       26.19       43.21      9.16 o 
   3   6  11        1.60       -7.53      9.44 o 
   4   6  11       62.19       69.99     10.60 o 
   5   6  11      104.82      109.78     10.20 o 
   6   6  11      111.37      108.31     10.66 o 
   7   6  11       24.94       18.67      9.84 o 
   8   6  11       83.34       78.60     10.19 o 
   9   6  11        5.99       -4.99      9.63 o 
  10   6  11        0.07      -10.26     10.31 o 
  11   6  11      150.09      152.50     11.55 o 
  12   6  11        0.08        3.23     10.62 o 
  13   6  11        3.11        3.23     11.33 o 
  14   6  11        0.03       -5.67     12.06 o 
  15   6  11        0.51        1.08     12.00 o 
  16   6  11        1.03       10.26     12.66 o 
  17   6  11        1.83       23.95     13.18 o 
 -21   7  11        8.06        9.78     12.76 o 
 -20   7  11       31.28       45.85     12.90 o 
 -19   7  11        9.90       15.05     11.97 o 
 -18   7  11       16.37        8.21     11.72 o 
 -17   7  11       14.12       27.47     11.41 o 
 -16   7  11       79.47       78.40     11.28 o 
 -15   7  11      237.27      249.86     12.85 o 
 -14   7  11        1.66        5.18      9.61 o 
 -13   7  11      113.87      121.31     10.31 o 
 -12   7  11      169.76      160.22     10.46 o 
 -11   7  11       14.74        7.23      9.63 o 
 -10   7  11       25.42       12.51      9.64 o 
  -9   7  11      240.48      238.42     10.85 o 
  -8   7  11      386.78      336.67     11.78 o 
  -7   7  11       66.41       51.71      9.30 o 
  -6   7  11       31.27       41.64      8.97 o 
  -5   7  11      233.63      221.90     10.35 o 
  -4   7  11       50.09       21.21      8.73 o 
  -3   7  11       67.81       49.95      8.73 o 
  -2   7  11      126.00      129.43      9.33 o 
  -1   7  11      150.38      156.21      9.84 o 
   0   7  11      907.28      927.01     19.18 o 
   1   7  11       35.05       59.04      9.16 o 
   2   7  11        1.46       -1.17      8.95 o 
   3   7  11       55.19       37.93      9.61 o 
   4   7  11       46.93       53.77      9.58 o 
   5   7  11      110.35      119.65     10.44 o 
   6   7  11      305.25      300.40     11.99 o 
   7   7  11       26.32       34.21     10.32 o 
   8   7  11        1.83       -7.14      9.81 o 
   9   7  11       39.17       43.79     10.54 o 
  10   7  11      114.95      104.70     11.75 o 
  11   7  11       35.19       32.45     10.67 o 
  12   7  11        9.53       -6.35     11.11 o 
  13   7  11        1.01      -11.34     11.51 o 
  14   7  11        5.13        2.25     12.18 o 
  15   7  11       48.61       64.42     13.28 o 
  16   7  11       15.26       42.33     12.89 o 
 -20   8  11        0.23       -9.58     12.80 o 
 -19   8  11       13.69       38.32     12.37 o 
 -18   8  11        7.04        6.45     12.14 o 
 -17   8  11        9.06       11.44     11.43 o 
 -16   8  11        2.50        3.03     11.22 o 
 -15   8  11        2.04        5.18     10.68 o 
 -14   8  11       88.70       86.12     11.35 o 
 -13   8  11      112.62      112.91     11.00 o 
 -12   8  11        0.66       -0.29      9.38 o 
 -11   8  11      136.85      140.67      9.76 o 
 -10   8  11        7.11       -0.88      9.40 o 
  -9   8  11       29.56       41.84      9.56 o 
  -8   8  11       78.51       97.56      9.72 o 
  -7   8  11        4.50       -2.15      8.79 o 
  -6   8  11      154.27      174.79     10.09 o 
  -5   8  11        7.09       18.28      8.82 o 
  -4   8  11      101.33      113.30      9.38 o 
  -3   8  11       13.19       25.32      8.82 o 
  -2   8  11       73.53       81.23      9.76 o 
  -1   8  11      299.18      317.61     10.93 o 
   0   8  11        4.83       16.13      9.17 o 
   1   8  11       23.59        9.48     10.09 o 
   2   8  11      120.11      112.52     10.51 o 
   3   8  11        0.41        5.28      8.95 o 
   4   8  11        3.48       15.93      8.97 o 
   5   8  11       67.72       66.67      9.76 o 
   6   8  11       64.34       58.26     10.16 o 
   7   8  11      120.49      128.94     10.73 o 
   8   8  11        1.53        5.67     10.28 o 
   9   8  11       12.88        3.81     10.70 o 
  10   8  11       75.14       73.02     11.47 o 
  11   8  11       94.63       97.85     12.51 o 
  12   8  11        0.00        4.99     11.16 o 
  13   8  11        1.43       -0.78     12.27 o 
  14   8  11       33.00       17.40     13.17 o 
  15   8  11       16.74       13.20     13.55 o 
  16   8  11       17.52       26.39     13.28 o
[truncated: 112,652 more chars]
